# Supplementary material for: catena-Poly[triethyl­ammonium [[tetra-μ-acetato-κ8 O:O′-dicuprate(II)]-μ-acetato-κ2 O:O′] tetra­hydro­furan monosolvate]
Source: Acta Crystallogr Sect E Struct Rep Online. 2012 Aug 1;68(Pt 9):m1142. doi: 10.1107/S1600536812033405 (PMC3435572; doi:10.1107/S1600536812033405)
Supplement: Supplementary file 1 [file e-68-m1142-sup1.cif]

##############################################################################
#                                                                            #
# This CIF contains the data in a paper accepted for publication in          #
# Acta Crystallographica Section E. It conforms to the requirements of       #
# Notes for Authors for Acta Crystallographica Section E, and has been       #
# peer reviewed under the auspices of the IUCr Commission on Journals.       #
#                                                                            #
# Full details of the Crystallographic Information File format               #
# are given in the paper "The Crystallographic Information File (CIF):       #
# a New Standard Archive File for Crystallography" by S. R. Hall, F. H.      #
# Allen and I. D. Brown [Acta Cryst. (1991), A47, 655-685].                  #
#                                                                            #
# The current version of the core CIF dictionary is obtainable from          #
# ftp://ftp.iucr.org/pub/cif_core.dic.                                       #
#                                                                            #
# Software is freely available for graphical display of the structure(s)     #
# in this CIF. For information consult the CIF software page                 #
# http://www.iucr.org/resources/cif/software.                                #
#                                                                            #
# This file may be used for bona fide research purposes within the           #
# scientific community so long as proper attribution is given to the journal # 
# article from which it was obtained.                                        #
#                                                                            #
##############################################################################
data_global
_audit_creation_method
;
Olex2 1.2-beta
(compiled 2012.05.09 svn.r2324, GUI svn.r4230)
;
_journal_date_recd_electronic     2012-06-25
_journal_date_accepted     2012-07-24
_journal_name_full     'Acta Crystallographica, Section E'
_journal_year     2012
_journal_volume     68
_journal_issue      9
_journal_page_first     m1142
_journal_page_last     m1142
_journal_paper_category     QM
_journal_paper_doi     10.1107/S1600536812033405
_journal_coeditor_code     HP2044
_publ_contact_author_name     'Marc H. Prosenc'
_publ_contact_author_address
;
TU Kauserslautern, Kaiserslautern, Germany
;
_publ_contact_author_email     'prosenc@chemie.uni-kl.de'
_publ_contact_author_fax     '0049-631-205-5267'
_publ_contact_author_phone     '0049-631-205-5185'
_publ_section_title
;\
<i>catena</i>-Poly[triethylammonium
[[tetra-\m-acetato-\k^8^<i>O</i>:<i>O</i>'-dicuprate(II)]-\m-acetato-\
\k^2^<i>O</i>:<i>O</i>'] tetrahydrofuran monosolvate]
;
loop_
    _publ_author_name
    _publ_author_footnote
    _publ_author_address
    'Bugenhagen, Bernhard E. C.' .
;
Institute of Inorganic Chemistry
University of Hamburg
Hamburg
Germany
;
    'Prosenc, Marc H.' .
;
Institute for Physical Chemistry
TU Kaiserslautern
Kaiserslautern
Germany
;
data_I
_chemical_name_systematic
;
<i>catena</i>-Poly[triethylammonium
[[tetra-\m-acetato-\k^8^<i>O</i>:<i>O</i>'-dicuprate(II)]-
\m-acetato-\k^2^<i>O</i>:<i>O</i>'] tetrahydrofuran monosolvate]
;
_chemical_name_common
                     'Triethylammoniumpentaacetatodicuprate(II)-THF-monosolvate'
_chemical_formula_moiety     'C6 H16 N +, C10 H15 Cu2 O10 -, C4 H8 O'
_chemical_formula_sum     'C20 H39 Cu2 N O11'
_chemical_formula_iupac     '(C6 H16 N) [Cu2 (C2 H3 O2)5], C4 H8 O'
_chemical_formula_weight     596.60
_chemical_melting_point     ?
_symmetry_cell_setting     monoclinic
_symmetry_space_group_name_H-M     'P 21/c'
_symmetry_space_group_name_Hall     '-P 2ybc'
_space_group_crystal_system     monoclinic
loop_
    _space_group_symop_id
    _space_group_symop_operation_xyz
    1 'x, y, z'
    2 '-x, y+1/2, -z+1/2'
    3 '-x, -y, -z'
    4 'x, -y-1/2, z-1/2'
_cell_length_a     12.1520(2)
_cell_length_b     12.2726(2)
_cell_length_c     18.7306(3)
_cell_angle_alpha     90.00
_cell_angle_beta     112.9560(10)
_cell_angle_gamma     90.00
_cell_volume     2572.19(7)
_cell_formula_units_Z     4
_cell_measurement_reflns_used     9902
_cell_measurement_theta_min     2.36
_cell_measurement_theta_max     33.99
_cell_measurement_temperature     100.15
_exptl_crystal_description     block
_exptl_crystal_colour     'clear dark blue'
_exptl_crystal_size_max     0.253
_exptl_crystal_size_mid     0.087
_exptl_crystal_size_min     0.062
_exptl_crystal_density_diffrn     1.541
_exptl_crystal_density_meas     .
_exptl_crystal_density_method     'not measured'
_exptl_crystal_F_000     1248
_exptl_absorpt_coefficient_mu     1.709
_exptl_absorpt_correction_type     multi-scan
_exptl_absorpt_process_details     '(SADABS; Bruker, 2009)'
_exptl_absorpt_correction_T_min     0.6806
_exptl_absorpt_correction_T_max     0.7473
_exptl_special_details
;
Absorption correction: SADABS-2008/1 (Bruker, 2009) was used for absorption
correction. wR2(int) was 0.1027 before and 0.0524 after correction.
The Ratio of minimum to maximum transmission is 0.9107.
The \l/2 correction factor is 0.0000.
;
_diffrn_ambient_temperature     100.15
_diffrn_radiation_type     'MoK\a'
_diffrn_radiation_wavelength     0.71073
_diffrn_radiation_monochromator     'multi-layer optics'
_diffrn_measurement_device_type     'Bruker APEX II CCD area-detector'
_diffrn_measurement_method     '\w and \f scans'
_diffrn_detector_area_resol_mean     8
_diffrn_reflns_number     102874
_diffrn_reflns_av_R_equivalents     0.0399
_diffrn_reflns_av_sigmaI/netI     0.0114
_diffrn_reflns_theta_min     1.82
_diffrn_reflns_theta_max     25.36
_diffrn_reflns_theta_full     35.00
_diffrn_measured_fraction_theta_max     0.988
_diffrn_measured_fraction_theta_full     0.988
_diffrn_reflns_limit_h_min     -14
_diffrn_reflns_limit_h_max     14
_diffrn_reflns_limit_k_min     -14
_diffrn_reflns_limit_k_max     14
_diffrn_reflns_limit_l_min     -22
_diffrn_reflns_limit_l_max     22
_diffrn_standards_number     ?
_diffrn_standards_interval_count     ?
_diffrn_standards_interval_time     ?
_diffrn_standards_decay_%     ?
_refine_special_details
;
Refinement of <i>F</i>^2^ against ALL reflections. The weighted <i>R</i>-factor
<i>wR</i> and goodness of fit <i>S</i> are based on <i>F</i>^2^, conventional
<i>R</i>-factors <i>R</i> are based on <i>F</i>, with <i>F</i> set to zero for
negative <i>F</i>^2^. The threshold expression of <i>F</i>^2^ >
\s(<i>F</i>^2^) is used only for calculating <i>R</i>-factors(gt) <i>etc</i>.
and is not relevant to the choice of reflections for refinement.
<i>R</i>-factors based on <i>F</i>^2^ are statistically about twice as large
as those based on <i>F</i>, and <i>R</i>- factors based on ALL data will be
even larger.
;
_reflns_number_total     4713
_reflns_number_gt     4047
_reflns_threshold_expression     I>2sigma(I)
_refine_ls_structure_factor_coef     Fsqd
_refine_ls_matrix_type     full
_refine_ls_R_factor_all     0.0305
_refine_ls_R_factor_gt     0.0231
_refine_ls_wR_factor_gt     0.0549
_refine_ls_wR_factor_ref     0.0617
_refine_ls_goodness_of_fit_ref     1.131
_refine_ls_restrained_S_all     1.131
_refine_ls_number_reflns     4713
_refine_ls_number_parameters     319
_refine_ls_number_restraints     0
_refine_ls_hydrogen_treatment     mixed
_refine_ls_weighting_scheme     calc
_refine_ls_weighting_details
         'calc w=1/[\s^2^(Fo^2^)+(0.0203P)^2^+2.3331P] where P=(Fo^2^+2Fc^2^)/3'
_atom_sites_solution_hydrogens     geom
_atom_sites_solution_primary     direct
_atom_sites_solution_secondary     difmap
_refine_ls_shift/su_max     0.004
_refine_ls_shift/su_mean     0.000
_refine_diff_density_max     0.317
_refine_diff_density_min     -0.357
_refine_ls_extinction_method     none
_refine_ls_extinction_coef     ?
loop_
    _atom_type_symbol
    _atom_type_description
    _atom_type_scat_dispersion_real
    _atom_type_scat_dispersion_imag
    _atom_type_scat_source
    'C' 'C' 0.0033 0.0016
                         'International Tables Vol C Tables 4.2.6.8 and 6.1.1.4'
    'H' 'H' 0.0000 0.0000
                         'International Tables Vol C Tables 4.2.6.8 and 6.1.1.4'
    'Cu' 'Cu' 0.3201 1.2651
                         'International Tables Vol C Tables 4.2.6.8 and 6.1.1.4'
    'N' 'N' 0.0061 0.0033
                         'International Tables Vol C Tables 4.2.6.8 and 6.1.1.4'
    'O' 'O' 0.0106 0.0060
                         'International Tables Vol C Tables 4.2.6.8 and 6.1.1.4'
_computing_data_collection     'APEX2 (Bruker, 2009)'
_computing_cell_refinement     'SAINT (Bruker, 2009)'
_computing_data_reduction     'SAINT (Bruker, 2009)'
_computing_structure_solution
;
SHELXS97 (Sheldrik, 2008)
;
_computing_structure_refinement
;
SHELXL97 (Sheldrik, 2008)
;
_computing_molecular_graphics
;
OLEX2 (Dolomanov <i>et al.</i>, 2009)
;
_computing_publication_material
;
OLEX2 (Dolomanov <i>et al.</i>, 2009)
;
loop_
    _atom_site_type_symbol
    _atom_site_label
    _atom_site_fract_x
    _atom_site_fract_y
    _atom_site_fract_z
    _atom_site_U_iso_or_equiv
    _atom_site_adp_type
    _atom_site_calc_flag
    _atom_site_refinement_flags
    _atom_site_occupancy
    _atom_site_symmetry_multiplicity
    _atom_site_disorder_assembly
    _atom_site_disorder_group
    Cu Cu1 0.58451(2) 0.505128(19) 0.570813(12) 0.01381(7) Uani d . 1 1 . .
    Cu Cu2 0.937948(19) 0.502200(18) 0.923936(12) 0.01216(7) Uani d . 1 1 . .
    O O1 0.45990(12) 0.43975(12) 0.59966(8) 0.0217(3) Uani d . 1 1 . .
    O O2 0.51683(14) 0.65182(12) 0.57030(8) 0.0275(4) Uani d . 1 1 . .
    O O3 0.31686(13) 0.43082(15) 0.48086(8) 0.0336(4) Uani d . 1 1 . .
    O O4 0.62799(13) 0.35832(13) 0.54785(9) 0.0295(4) Uani d . 1 1 . .
    O O5 0.72384(12) 0.52443(11) 0.68184(7) 0.0169(3) Uani d . 1 1 . .
    O O6 0.85592(12) 0.52508(11) 0.80224(7) 0.0154(3) Uani d . 1 1 . .
    O O7 0.80423(12) 0.54543(12) 0.95269(8) 0.0211(3) Uani d . 1 1 . .
    O O8 0.90257(13) 0.34674(11) 0.93393(8) 0.0203(3) Uani d . 1 1 . .
    O O9 1.09120(12) 0.45715(12) 0.91883(8) 0.0211(3) Uani d . 1 1 . .
    O O10 0.99288(13) 0.65590(11) 0.93776(8) 0.0203(3) Uani d . 1 1 . .
    C C1 0.35629(17) 0.41637(16) 0.55266(11) 0.0170(4) Uani d . 1 1 . .
    C C2 0.27189(19) 0.36747(18) 0.58551(12) 0.0231(5) Uani d . 1 1 . .
    H H2A 0.3171 0.3447 0.6392 0.035 Uiso calc R 1 1 . .
    H H2B 0.2317 0.3041 0.5544 0.035 Uiso calc R 1 1 . .
    H H2C 0.2121 0.4219 0.5842 0.035 Uiso calc R 1 1 . .
    C C3 0.42955(17) 0.69004(16) 0.51461(11) 0.0177(4) Uani d . 1 1 . .
    C C4 0.3902(2) 0.80429(18) 0.52395(13) 0.0259(5) Uani d . 1 1 . .
    H H4A 0.3487 0.8030 0.5595 0.039 Uiso calc R 1 1 . .
    H H4B 0.3360 0.8320 0.4734 0.039 Uiso calc R 1 1 . .
    H H4C 0.4603 0.8518 0.5450 0.039 Uiso calc R 1 1 . .
    C C5 0.75337(16) 0.49915(14) 0.75148(10) 0.0123(4) Uani d . 1 1 . .
    C C6 0.66926(17) 0.43909(17) 0.77852(11) 0.0179(4) Uani d . 1 1 . .
    H H6A 0.6513 0.4842 0.8158 0.027 Uiso calc R 1 1 . .
    H H6B 0.7064 0.3708 0.8034 0.027 Uiso calc R 1 1 . .
    H H6C 0.5951 0.4230 0.7340 0.027 Uiso calc R 1 1 . .
    C C7 0.81493(17) 0.55813(16) 1.02184(11) 0.0158(4) Uani d . 1 1 . .
    C C8 0.70571(18) 0.59690(18) 1.03438(12) 0.0210(4) Uani d . 1 1 . .
    H H8A 0.6998 0.6764 1.0293 0.032 Uiso calc R 1 1 . .
    H H8B 0.7125 0.5759 1.0864 0.032 Uiso calc R 1 1 . .
    H H8C 0.6340 0.5635 0.9956 0.032 Uiso calc R 1 1 . .
    C C9 0.94290(17) 0.30002(16) 0.99907(11) 0.0150(4) Uani d . 1 1 . .
    C C10 0.91147(18) 0.18182(16) 1.00283(12) 0.0199(4) Uani d . 1 1 . .
    H H10A 0.8507 0.1762 1.0250 0.030 Uiso calc R 1 1 . .
    H H10B 0.9832 0.1416 1.0355 0.030 Uiso calc R 1 1 . .
    H H10C 0.8801 0.1508 0.9505 0.030 Uiso calc R 1 1 . .
    N N1 0.95203(15) 0.68314(14) 0.74095(9) 0.0157(3) Uani d . 1 1 . .
    C C11 0.89976(19) 0.78890(17) 0.75415(12) 0.0216(4) Uani d . 1 1 . .
    H H11A 0.9146 0.8465 0.7220 0.026 Uiso calc R 1 1 . .
    H H11B 0.9409 0.8104 0.8092 0.026 Uiso calc R 1 1 . .
    C C12 0.76660(19) 0.78157(18) 0.73454(13) 0.0250(5) Uani d . 1 1 . .
    H H12A 0.7520 0.7316 0.7708 0.037 Uiso calc R 1 1 . .
    H H12B 0.7260 0.7543 0.6815 0.037 Uiso calc R 1 1 . .
    H H12C 0.7357 0.8540 0.7387 0.037 Uiso calc R 1 1 . .
    C C13 0.92652(18) 0.66676(16) 0.65642(11) 0.0178(4) Uani d . 1 1 . .
    H H13A 0.9663 0.7252 0.6388 0.021 Uiso calc R 1 1 . .
    H H13B 0.8394 0.6730 0.6262 0.021 Uiso calc R 1 1 . .
    C C14 0.96895(19) 0.55746(17) 0.64007(12) 0.0230(5) Uani d . 1 1 . .
    H H14A 0.9390 0.4997 0.6639 0.034 Uiso calc R 1 1 . .
    H H14B 1.0565 0.5560 0.6618 0.034 Uiso calc R 1 1 . .
    H H14C 0.9388 0.5458 0.5839 0.034 Uiso calc R 1 1 . .
    C C15 1.08264(18) 0.67378(18) 0.79283(12) 0.0208(4) Uani d . 1 1 . .
    H H15A 1.1132 0.6029 0.7832 0.025 Uiso calc R 1 1 . .
    H H15B 1.0912 0.6749 0.8476 0.025 Uiso calc R 1 1 . .
    C C16 1.15768(19) 0.76417(18) 0.78030(13) 0.0259(5) Uani d . 1 1 . .
    H H16A 1.2415 0.7536 0.8151 0.039 Uiso calc R 1 1 . .
    H H16B 1.1296 0.8345 0.7914 0.039 Uiso calc R 1 1 . .
    H H16C 1.1506 0.7630 0.7264 0.039 Uiso calc R 1 1 . .
    O O11 0.68670(15) 0.43535(14) 0.26275(10) 0.0376(4) Uani d . 1 1 . .
    C C17 0.6524(2) 0.36448(19) 0.31112(13) 0.0279(5) Uani d . 1 1 . .
    H H17A 0.6561 0.4038 0.3582 0.034 Uiso calc R 1 1 . .
    H H17B 0.7072 0.3013 0.3274 0.034 Uiso calc R 1 1 . .
    C C18 0.52537(19) 0.32611(18) 0.26465(13) 0.0255(5) Uani d . 1 1 . .
    H H18A 0.4663 0.3716 0.2754 0.031 Uiso calc R 1 1 . .
    H H18B 0.5146 0.2490 0.2759 0.031 Uiso calc R 1 1 . .
    C C19 0.5144(2) 0.34046(19) 0.18108(13) 0.0293(5) Uani d . 1 1 . .
    H H19A 0.5431 0.2750 0.1626 0.035 Uiso calc R 1 1 . .
    H H19B 0.4308 0.3555 0.1458 0.035 Uiso calc R 1 1 . .
    C C20 0.5939(2) 0.4374(2) 0.18684(15) 0.0346(6) Uani d . 1 1 . .
    H H20A 0.6284 0.4327 0.1470 0.041 Uiso calc R 1 1 . .
    H H20B 0.5476 0.5059 0.1788 0.041 Uiso calc R 1 1 . .
    H H1 0.918(2) 0.632(2) 0.7560(13) 0.021(6) Uiso d . 1 1 . .
loop_
    _atom_site_aniso_label
    _atom_site_aniso_U_11
    _atom_site_aniso_U_22
    _atom_site_aniso_U_33
    _atom_site_aniso_U_12
    _atom_site_aniso_U_13
    _atom_site_aniso_U_23
    Cu1 0.01246(12) 0.01771(13) 0.00901(12) -0.00095(9) 0.00175(9) 0.00001(9)
    Cu2 0.01315(12) 0.01314(12) 0.00850(12) -0.00060(9) 0.00238(9) 0.00073(9)
    O1 0.0174(7) 0.0319(8) 0.0128(7) -0.0052(6) 0.0027(6) 0.0026(6)
    O2 0.0324(9) 0.0187(8) 0.0196(8) 0.0037(7) -0.0027(7) -0.0015(6)
    O3 0.0194(8) 0.0648(12) 0.0126(7) -0.0166(8) 0.0020(6) 0.0037(8)
    O4 0.0259(8) 0.0317(9) 0.0204(8) 0.0122(7) -0.0022(6) -0.0061(7)
    O5 0.0154(7) 0.0231(7) 0.0085(6) -0.0025(6) 0.0007(5) 0.0013(5)
    O6 0.0148(7) 0.0179(7) 0.0096(6) -0.0037(5) 0.0007(5) 0.0013(5)
    O7 0.0167(7) 0.0308(8) 0.0147(7) 0.0024(6) 0.0050(6) -0.0011(6)
    O8 0.0247(7) 0.0162(7) 0.0137(7) -0.0020(6) 0.0007(6) 0.0017(6)
    O9 0.0178(7) 0.0307(8) 0.0139(7) 0.0050(6) 0.0051(6) 0.0018(6)
    O10 0.0275(8) 0.0158(7) 0.0141(7) -0.0045(6) 0.0043(6) 0.0002(6)
    C1 0.0183(10) 0.0164(10) 0.0170(10) 0.0010(8) 0.0076(8) -0.0008(8)
    C2 0.0226(11) 0.0275(12) 0.0210(11) -0.0034(9) 0.0103(9) 0.0004(9)
    C3 0.0181(10) 0.0191(10) 0.0185(10) -0.0008(8) 0.0101(8) 0.0024(8)
    C4 0.0281(12) 0.0214(11) 0.0282(12) 0.0028(9) 0.0109(10) -0.0006(9)
    C5 0.0139(9) 0.0083(9) 0.0140(9) 0.0010(7) 0.0046(8) -0.0016(7)
    C6 0.0157(10) 0.0205(10) 0.0143(9) -0.0019(8) 0.0024(8) 0.0008(8)
    C7 0.0188(10) 0.0113(9) 0.0176(10) -0.0024(8) 0.0074(8) 0.0002(8)
    C8 0.0193(10) 0.0240(11) 0.0212(10) 0.0010(8) 0.0094(9) 0.0000(9)
    C9 0.0136(9) 0.0157(10) 0.0156(10) 0.0020(8) 0.0057(8) 0.0009(8)
    C10 0.0218(10) 0.0161(10) 0.0189(10) -0.0013(8) 0.0047(8) 0.0015(8)
    N1 0.0184(8) 0.0137(8) 0.0157(8) -0.0030(7) 0.0073(7) -0.0003(7)
    C11 0.0292(11) 0.0154(10) 0.0214(11) -0.0020(8) 0.0111(9) -0.0018(8)
    C12 0.0281(12) 0.0214(11) 0.0290(12) 0.0048(9) 0.0149(10) 0.0011(9)
    C13 0.0208(10) 0.0182(10) 0.0132(9) -0.0015(8) 0.0053(8) 0.0002(8)
    C14 0.0260(11) 0.0220(11) 0.0224(11) -0.0005(9) 0.0110(9) -0.0035(9)
    C15 0.0193(10) 0.0253(11) 0.0159(10) -0.0025(9) 0.0047(8) 0.0016(9)
    C16 0.0238(11) 0.0251(12) 0.0305(12) -0.0058(9) 0.0124(10) -0.0032(10)
    O11 0.0344(9) 0.0347(10) 0.0437(10) -0.0099(8) 0.0151(8) -0.0029(8)
    C17 0.0300(12) 0.0254(12) 0.0281(12) 0.0035(9) 0.0110(10) -0.0050(10)
    C18 0.0254(12) 0.0222(11) 0.0295(12) 0.0057(9) 0.0114(10) 0.0024(9)
    C19 0.0284(12) 0.0298(12) 0.0281(12) 0.0012(10) 0.0091(10) 0.0000(10)
    C20 0.0373(14) 0.0307(13) 0.0414(14) 0.0035(11) 0.0216(12) 0.0080(11)
_geom_special_details
;
All e.s.d.'s (except the e.s.d. in the dihedral angle between two l.s. planes)
are estimated using the full covariance matrix. The cell e.s.d.'s are taken
into account individually in the estimation of e.s.d.'s in distances, angles
and torsion angles; correlations between e.s.d.'s in cell parameters are only
used when they are defined by crystal symmetry. An approximate (isotropic)
treatment of cell e.s.d.'s is used for estimating e.s.d.'s involving l.s.
planes.
;
loop_
    _geom_bond_atom_site_label_1
    _geom_bond_atom_site_label_2
    _geom_bond_site_symmetry_2
    _geom_bond_distance
    _geom_bond_publ_flag
    Cu1 O1 . 1.9664(14) y
    Cu1 O4 . 1.9717(15) y
    Cu1 O3 3_666 1.9738(15) y
    Cu1 O2 . 1.9777(15) y
    Cu1 O5 . 2.1216(13) y
    Cu1 Cu1 3_666 2.6498(4) ?
    Cu2 O7 . 1.9735(14) y
    Cu2 O9 . 1.9804(14) y
    Cu2 O8 . 1.9806(14) y
    Cu2 O10 . 1.9839(14) y
    Cu2 O6 . 2.1204(13) y
    Cu2 Cu2 3_767 2.6542(4) ?
    O1 C1 . 1.256(2) ?
    O2 C3 . 1.253(2) ?
    O3 C1 . 1.252(2) ?
    O3 Cu1 3_666 1.9739(15) ?
    O4 C3 3_666 1.254(2) ?
    O5 C5 . 1.250(2) ?
    O6 C5 . 1.278(2) ?
    O7 C7 . 1.260(2) ?
    O8 C9 . 1.261(2) ?
    O9 C7 3_767 1.258(2) ?
    O10 C9 3_767 1.258(2) ?
    C1 C2 . 1.511(3) ?
    C2 H2A . 0.9800 ?
    C2 H2B . 0.9800 ?
    C2 H2C . 0.9800 ?
    C3 O4 3_666 1.254(2) ?
    C3 C4 . 1.513(3) ?
    C4 H4A . 0.9800 ?
    C4 H4B . 0.9800 ?
    C4 H4C . 0.9800 ?
    C5 C6 . 1.499(3) ?
    C6 H6A . 0.9800 ?
    C6 H6B . 0.9800 ?
    C6 H6C . 0.9800 ?
    C7 O9 3_767 1.258(2) ?
    C7 C8 . 1.512(3) ?
    C8 H8A . 0.9800 ?
    C8 H8B . 0.9800 ?
    C8 H8C . 0.9800 ?
    C9 O10 3_767 1.258(2) ?
    C9 C10 . 1.509(3) ?
    C10 H10A . 0.9800 ?
    C10 H10B . 0.9800 ?
    C10 H10C . 0.9800 ?
    N1 C13 . 1.504(2) ?
    N1 C11 . 1.507(3) ?
    N1 C15 . 1.508(3) ?
    N1 H1 . 0.85(2) ?
    C11 C12 . 1.516(3) ?
    C11 H11A . 0.9900 ?
    C11 H11B . 0.9900 ?
    C12 H12A . 0.9800 ?
    C12 H12B . 0.9800 ?
    C12 H12C . 0.9800 ?
    C13 C14 . 1.511(3) ?
    C13 H13A . 0.9900 ?
    C13 H13B . 0.9900 ?
    C14 H14A . 0.9800 ?
    C14 H14B . 0.9800 ?
    C14 H14C . 0.9800 ?
    C15 C16 . 1.511(3) ?
    C15 H15A . 0.9900 ?
    C15 H15B . 0.9900 ?
    C16 H16A . 0.9800 ?
    C16 H16B . 0.9800 ?
    C16 H16C . 0.9800 ?
    O11 C20 . 1.429(3) ?
    O11 C17 . 1.430(3) ?
    C17 C18 . 1.521(3) ?
    C17 H17A . 0.9900 ?
    C17 H17B . 0.9900 ?
    C18 C19 . 1.529(3) ?
    C18 H18A . 0.9900 ?
    C18 H18B . 0.9900 ?
    C19 C20 . 1.510(3) ?
    C19 H19A . 0.9900 ?
    C19 H19B . 0.9900 ?
    C20 H20A . 0.9900 ?
    C20 H20B . 0.9900 ?
loop_
    _geom_angle_atom_site_label_1
    _geom_angle_atom_site_label_2
    _geom_angle_atom_site_label_3
    _geom_angle_site_symmetry_1
    _geom_angle_site_symmetry_3
    _geom_angle
    _geom_angle_publ_flag
    O1 Cu1 O4 . . 89.30(7) ?
    O1 Cu1 O3 . 3_666 167.73(6) ?
    O4 Cu1 O3 . 3_666 89.50(8) ?
    O1 Cu1 O2 . . 90.54(7) ?
    O4 Cu1 O2 . . 167.71(6) ?
    O3 Cu1 O2 3_666 . 88.05(8) ?
    O1 Cu1 O5 . . 100.48(5) ?
    O4 Cu1 O5 . . 97.85(6) ?
    O3 Cu1 O5 3_666 . 91.78(6) ?
    O2 Cu1 O5 . . 94.27(6) ?
    O1 Cu1 Cu1 . 3_666 82.90(4) ?
    O4 Cu1 Cu1 . 3_666 84.68(4) ?
    O3 Cu1 Cu1 3_666 3_666 84.83(4) ?
    O2 Cu1 Cu1 . 3_666 83.10(4) ?
    O5 Cu1 Cu1 . 3_666 175.77(4) ?
    O7 Cu2 O9 . . 167.99(6) ?
    O7 Cu2 O8 . . 90.06(6) ?
    O9 Cu2 O8 . . 88.77(6) ?
    O7 Cu2 O10 . . 88.84(6) ?
    O9 Cu2 O10 . . 89.82(6) ?
    O8 Cu2 O10 . . 167.95(6) ?
    O7 Cu2 O6 . . 99.55(5) ?
    O9 Cu2 O6 . . 92.39(5) ?
    O8 Cu2 O6 . . 101.58(5) ?
    O10 Cu2 O6 . . 90.44(5) ?
    O7 Cu2 Cu2 . 3_767 84.03(4) ?
    O9 Cu2 Cu2 . 3_767 83.96(4) ?
    O8 Cu2 Cu2 . 3_767 86.12(4) ?
    O10 Cu2 Cu2 . 3_767 81.83(4) ?
    O6 Cu2 Cu2 . 3_767 171.44(4) ?
    C1 O1 Cu1 . . 124.71(13) ?
    C3 O2 Cu1 . . 124.07(13) ?
    C1 O3 Cu1 . 3_666 122.14(13) ?
    C3 O4 Cu1 3_666 . 122.47(13) ?
    C5 O5 Cu1 . . 142.18(12) ?
    C5 O6 Cu2 . . 132.82(12) ?
    C7 O7 Cu2 . . 123.23(13) ?
    C9 O8 Cu2 . . 120.83(13) ?
    C7 O9 Cu2 3_767 . 123.01(13) ?
    C9 O10 Cu2 3_767 . 125.84(13) ?
    O3 C1 O1 . . 125.42(18) ?
    O3 C1 C2 . . 117.23(18) ?
    O1 C1 C2 . . 117.35(17) ?
    C1 C2 H2A . . 109.5 ?
    C1 C2 H2B . . 109.5 ?
    H2A C2 H2B . . 109.5 ?
    C1 C2 H2C . . 109.5 ?
    H2A C2 H2C . . 109.5 ?
    H2B C2 H2C . . 109.5 ?
    O2 C3 O4 . 3_666 125.63(19) ?
    O2 C3 C4 . . 116.98(18) ?
    O4 C3 C4 3_666 . 117.39(18) ?
    C3 C4 H4A . . 109.5 ?
    C3 C4 H4B . . 109.5 ?
    H4A C4 H4B . . 109.5 ?
    C3 C4 H4C . . 109.5 ?
    H4A C4 H4C . . 109.5 ?
    H4B C4 H4C . . 109.5 ?
    O5 C5 O6 . . 120.95(17) ?
    O5 C5 C6 . . 121.24(16) ?
    O6 C5 C6 . . 117.81(16) ?
    C5 C6 H6A . . 109.5 ?
    C5 C6 H6B . . 109.5 ?
    H6A C6 H6B . . 109.5 ?
    C5 C6 H6C . . 109.5 ?
    H6A C6 H6C . . 109.5 ?
    H6B C6 H6C . . 109.5 ?
    O9 C7 O7 3_767 . 125.74(18) ?
    O9 C7 C8 3_767 . 117.27(17) ?
    O7 C7 C8 . . 116.98(17) ?
    C7 C8 H8A . . 109.5 ?
    C7 C8 H8B . . 109.5 ?
    H8A C8 H8B . . 109.5 ?
    C7 C8 H8C . . 109.5 ?
    H8A C8 H8C . . 109.5 ?
    H8B C8 H8C . . 109.5 ?
    O10 C9 O8 3_767 . 125.38(18) ?
    O10 C9 C10 3_767 . 116.43(17) ?
    O8 C9 C10 . . 118.18(17) ?
    C9 C10 H10A . . 109.5 ?
    C9 C10 H10B . . 109.5 ?
    H10A C10 H10B . . 109.5 ?
    C9 C10 H10C . . 109.5 ?
    H10A C10 H10C . . 109.5 ?
    H10B C10 H10C . . 109.5 ?
    C13 N1 C11 . . 111.15(15) ?
    C13 N1 C15 . . 113.66(15) ?
    C11 N1 C15 . . 111.40(16) ?
    C13 N1 H1 . . 108.7(15) ?
    C11 N1 H1 . . 106.9(16) ?
    C15 N1 H1 . . 104.5(15) ?
    N1 C11 C12 . . 112.80(17) ?
    N1 C11 H11A . . 109.0 ?
    C12 C11 H11A . . 109.0 ?
    N1 C11 H11B . . 109.0 ?
    C12 C11 H11B . . 109.0 ?
    H11A C11 H11B . . 107.8 ?
    C11 C12 H12A . . 109.5 ?
    C11 C12 H12B . . 109.5 ?
    H12A C12 H12B . . 109.5 ?
    C11 C12 H12C . . 109.5 ?
    H12A C12 H12C . . 109.5 ?
    H12B C12 H12C . . 109.5 ?
    N1 C13 C14 . . 112.69(16) ?
    N1 C13 H13A . . 109.1 ?
    C14 C13 H13A . . 109.1 ?
    N1 C13 H13B . . 109.1 ?
    C14 C13 H13B . . 109.1 ?
    H13A C13 H13B . . 107.8 ?
    C13 C14 H14A . . 109.5 ?
    C13 C14 H14B . . 109.5 ?
    H14A C14 H14B . . 109.5 ?
    C13 C14 H14C . . 109.5 ?
    H14A C14 H14C . . 109.5 ?
    H14B C14 H14C . . 109.5 ?
    N1 C15 C16 . . 113.03(17) ?
    N1 C15 H15A . . 109.0 ?
    C16 C15 H15A . . 109.0 ?
    N1 C15 H15B . . 109.0 ?
    C16 C15 H15B . . 109.0 ?
    H15A C15 H15B . . 107.8 ?
    C15 C16 H16A . . 109.5 ?
    C15 C16 H16B . . 109.5 ?
    H16A C16 H16B . . 109.5 ?
    C15 C16 H16C . . 109.5 ?
    H16A C16 H16C . . 109.5 ?
    H16B C16 H16C . . 109.5 ?
    C20 O11 C17 . . 109.24(17) ?
    O11 C17 C18 . . 107.89(18) ?
    O11 C17 H17A . . 110.1 ?
    C18 C17 H17A . . 110.1 ?
    O11 C17 H17B . . 110.1 ?
    C18 C17 H17B . . 110.1 ?
    H17A C17 H17B . . 108.4 ?
    C17 C18 C19 . . 102.34(18) ?
    C17 C18 H18A . . 111.3 ?
    C19 C18 H18A . . 111.3 ?
    C17 C18 H18B . . 111.3 ?
    C19 C18 H18B . . 111.3 ?
    H18A C18 H18B . . 109.2 ?
    C20 C19 C18 . . 102.71(19) ?
    C20 C19 H19A . . 111.2 ?
    C18 C19 H19A . . 111.2 ?
    C20 C19 H19B . . 111.2 ?
    C18 C19 H19B . . 111.2 ?
    H19A C19 H19B . . 109.1 ?
    O11 C20 C19 . . 106.94(19) ?
    O11 C20 H20A . . 110.3 ?
    C19 C20 H20A . . 110.3 ?
    O11 C20 H20B . . 110.3 ?
    C19 C20 H20B . . 110.3 ?
    H20A C20 H20B . . 108.6 ?
loop_
    _geom_torsion_atom_site_label_1
    _geom_torsion_atom_site_label_2
    _geom_torsion_atom_site_label_3
    _geom_torsion_atom_site_label_4
    _geom_torsion_site_symmetry_1
    _geom_torsion_site_symmetry_2
    _geom_torsion_site_symmetry_3
    _geom_torsion_site_symmetry_4
    _geom_torsion
    _geom_torsion_publ_flag
    O4 Cu1 O1 C1 . . . . -84.84(17) ?
    O3 Cu1 O1 C1 3_666 . . . -0.4(4) ?
    O2 Cu1 O1 C1 . . . . 82.87(17) ?
    O5 Cu1 O1 C1 . . . . 177.31(16) ?
    Cu1 Cu1 O1 C1 3_666 . . . -0.12(16) ?
    O1 Cu1 O2 C3 . . . . -81.93(17) ?
    O4 Cu1 O2 C3 . . . . 7.2(4) ?
    O3 Cu1 O2 C3 3_666 . . . 85.87(17) ?
    O5 Cu1 O2 C3 . . . . 177.52(17) ?
    Cu1 Cu1 O2 C3 3_666 . . . 0.85(16) ?
    O1 Cu1 O4 C3 . . . 3_666 80.50(17) ?
    O3 Cu1 O4 C3 3_666 . . 3_666 -87.28(17) ?
    O2 Cu1 O4 C3 . . . 3_666 -8.8(4) ?
    O5 Cu1 O4 C3 . . . 3_666 -179.01(16) ?
    Cu1 Cu1 O4 C3 3_666 . . 3_666 -2.43(16) ?
    O1 Cu1 O5 C5 . . . . 10.1(2) ?
    O4 Cu1 O5 C5 . . . . -80.6(2) ?
    O3 Cu1 O5 C5 3_666 . . . -170.3(2) ?
    O2 Cu1 O5 C5 . . . . 101.5(2) ?
    Cu1 Cu1 O5 C5 3_666 . . . 153.0(5) ?
    O7 Cu2 O6 C5 . . . . -45.10(17) ?
    O9 Cu2 O6 C5 . . . . 136.17(16) ?
    O8 Cu2 O6 C5 . . . . 46.94(17) ?
    O10 Cu2 O6 C5 . . . . -133.99(16) ?
    Cu2 Cu2 O6 C5 3_767 . . . -159.3(2) ?
    O9 Cu2 O7 C7 . . . . 3.0(4) ?
    O8 Cu2 O7 C7 . . . . 87.31(16) ?
    O10 Cu2 O7 C7 . . . . -80.69(16) ?
    O6 Cu2 O7 C7 . . . . -170.94(15) ?
    Cu2 Cu2 O7 C7 3_767 . . . 1.21(15) ?
    O7 Cu2 O8 C9 . . . . -83.88(15) ?
    O9 Cu2 O8 C9 . . . . 84.17(15) ?
    O10 Cu2 O8 C9 . . . . 0.8(4) ?
    O6 Cu2 O8 C9 . . . . 176.36(14) ?
    Cu2 Cu2 O8 C9 3_767 . . . 0.14(14) ?
    O7 Cu2 O9 C7 . . . 3_767 -1.4(4) ?
    O8 Cu2 O9 C7 . . . 3_767 -85.90(16) ?
    O10 Cu2 O9 C7 . . . 3_767 82.13(16) ?
    O6 Cu2 O9 C7 . . . 3_767 172.55(16) ?
    Cu2 Cu2 O9 C7 3_767 . . 3_767 0.33(15) ?
    O7 Cu2 O10 C9 . . . 3_767 83.93(16) ?
    O9 Cu2 O10 C9 . . . 3_767 -84.13(16) ?
    O8 Cu2 O10 C9 . . . 3_767 -0.9(4) ?
    O6 Cu2 O10 C9 . . . 3_767 -176.52(16) ?
    Cu2 Cu2 O10 C9 3_767 . . 3_767 -0.21(15) ?
    Cu1 O3 C1 O1 3_666 . . . 0.0(3) ?
    Cu1 O3 C1 C2 3_666 . . . 179.53(14) ?
    Cu1 O1 C1 O3 . . . . 0.1(3) ?
    Cu1 O1 C1 C2 . . . . -179.43(14) ?
    Cu1 O2 C3 O4 . . . 3_666 0.8(3) ?
    Cu1 O2 C3 C4 . . . . -179.51(14) ?
    Cu1 O5 C5 O6 . . . . 175.75(13) ?
    Cu1 O5 C5 C6 . . . . -5.2(3) ?
    Cu2 O6 C5 O5 . . . . 178.19(12) ?
    Cu2 O6 C5 C6 . . . . -0.9(3) ?
    Cu2 O7 C7 O9 . . . 3_767 -1.9(3) ?
    Cu2 O7 C7 C8 . . . . 177.02(13) ?
    Cu2 O8 C9 O10 . . . 3_767 0.0(3) ?
    Cu2 O8 C9 C10 . . . . 179.31(13) ?
    C13 N1 C11 C12 . . . . 78.9(2) ?
    C15 N1 C11 C12 . . . . -153.20(17) ?
    C11 N1 C13 C14 . . . . -175.42(17) ?
    C15 N1 C13 C14 . . . . 57.9(2) ?
    C13 N1 C15 C16 . . . . 66.7(2) ?
    C11 N1 C15 C16 . . . . -59.8(2) ?
    C20 O11 C17 C18 . . . . -4.7(2) ?
    O11 C17 C18 C19 . . . . 23.3(2) ?
    C17 C18 C19 C20 . . . . -31.8(2) ?
    C17 O11 C20 C19 . . . . -16.4(2) ?
    C18 C19 C20 O11 . . . . 30.4(2) ?
    O1 Cu1 Cu2 O7 . . . . -39.67(7) ?
loop_
    _geom_hbond_atom_site_label_d
    _geom_hbond_atom_site_label_h
    _geom_hbond_atom_site_label_a
    _geom_hbond_site_symmetry_a
    _geom_hbond_distance_dh
    _geom_hbond_distance_ha
    _geom_hbond_distance_da
    _geom_hbond_angle_dha
    N1 H1 O5 1_555 0.85(2) 2.59(2) 3.212(2) 130.7(19)
    N1 H1 O6 1_555 0.85(2) 1.89(2) 2.737(2) 173(2)
    C6 H6C O1 1_555 0.98 2.42 3.3238(18) 153
    C13 H13B O3 3_666 0.99 2.51 3.2956(19) 137
    C15 H15B O10 1_555 0.99 2.43 3.3041(19) 147
_iucr_refine_instructions_details
;
TITL work in P21/n #14 New: P21/c
CELL 0.71073 12.152 12.2726 18.7306 90 112.956 90
ZERR 4 0.0002 0.0002 0.0003 0 0.001 0
LATT 1
SYMM -X,0.5+Y,0.5-Z
SFAC C H Cu N O
UNIT 80 156 8 4 44
L.S. 10
PLAN  -20
TEMP -173
HTAB  N1 O5
HTAB  N1 O6
HTAB  C6 O6
bond $H
conf
fmap 2
acta
OMIT -4 70
OMIT -9 3 12
REM <HKL>/mnt/xray/Bernhard/misc/BB_MF18a/work/cifready/work.hkl</HKL>
WGHT    0.021000    2.766000
FVAR       0.08752
CU1   3    0.584507    0.505128    0.570813    11.00000    0.01246    0.01771 =
         0.00901    0.00001    0.00175   -0.00095
CU2   3    0.937948    0.502200    0.923936    11.00000    0.01315    0.01314 =
         0.00850    0.00073    0.00238   -0.00060
O1    5    0.459897    0.439753    0.599656    11.00000    0.01744    0.03188 =
         0.01279    0.00255    0.00275   -0.00518
O2    5    0.516832    0.651822    0.570305    11.00000    0.03238    0.01868 =
         0.01957   -0.00151   -0.00268    0.00371
O3    5    0.316864    0.430817    0.480858    11.00000    0.01936    0.06483 =
         0.01265    0.00373    0.00203   -0.01662
O4    5    0.627991    0.358322    0.547847    11.00000    0.02587    0.03175 =
         0.02040   -0.00613   -0.00224    0.01218
O5    5    0.723840    0.524429    0.681840    11.00000    0.01536    0.02307 =
         0.00853    0.00134    0.00069   -0.00255
O6    5    0.855921    0.525078    0.802238    11.00000    0.01480    0.01794 =
         0.00965    0.00131    0.00066   -0.00368
O7    5    0.804229    0.545428    0.952691    11.00000    0.01669    0.03081 =
         0.01473   -0.00108    0.00497    0.00236
O8    5    0.902569    0.346735    0.933926    11.00000    0.02473    0.01616 =
         0.01367    0.00165    0.00074   -0.00204
O9    5    1.091202    0.457148    0.918834    11.00000    0.01783    0.03068 =
         0.01389    0.00180    0.00514    0.00497
O10   5    0.992875    0.655903    0.937762    11.00000    0.02747    0.01576 =
         0.01409    0.00018    0.00429   -0.00451
C1    1    0.356289    0.416375    0.552658    11.00000    0.01832    0.01639 =
         0.01699   -0.00078    0.00759    0.00102
C2    1    0.271895    0.367468    0.585506    11.00000    0.02255    0.02754 =
         0.02098    0.00043    0.01033   -0.00340
AFIX 137
H2A   2    0.317104    0.344693    0.639199    11.00000   -1.50000
H2B   2    0.231716    0.304101    0.554422    11.00000   -1.50000
H2C   2    0.212123    0.421889    0.584202    11.00000   -1.50000
AFIX   0
C3    1    0.429550    0.690044    0.514611    11.00000    0.01811    0.01907 =
         0.01853    0.00241    0.01005   -0.00084
C4    1    0.390187    0.804285    0.523951    11.00000    0.02808    0.02141 =
         0.02818   -0.00055    0.01094    0.00281
AFIX 137
H4A   2    0.348701    0.803005    0.559524    11.00000   -1.50000
H4B   2    0.336022    0.832016    0.473363    11.00000   -1.50000
H4C   2    0.460348    0.851812    0.545013    11.00000   -1.50000
AFIX   0
C5    1    0.753367    0.499148    0.751483    11.00000    0.01389    0.00834 =
         0.01404   -0.00157    0.00462    0.00100
C6    1    0.669259    0.439095    0.778516    11.00000    0.01574    0.02045 =
         0.01427    0.00081    0.00240   -0.00191
AFIX 137
H6A   2    0.651295    0.484218    0.815782    11.00000   -1.50000
H6B   2    0.706418    0.370778    0.803445    11.00000   -1.50000
H6C   2    0.595087    0.423035    0.733992    11.00000   -1.50000
AFIX   0
C7    1    0.814926    0.558132    1.021842    11.00000    0.01881    0.01128 =
         0.01760    0.00015    0.00741   -0.00241
C8    1    0.705707    0.596898    1.034380    11.00000    0.01927    0.02404 =
         0.02116   -0.00004    0.00939    0.00100
AFIX 137
H8A   2    0.699783    0.676375    1.029252    11.00000   -1.50000
H8B   2    0.712500    0.575928    1.086420    11.00000   -1.50000
H8C   2    0.634049    0.563518    0.995594    11.00000   -1.50000
AFIX   0
C9    1    0.942904    0.300016    0.999065    11.00000    0.01362    0.01570 =
         0.01560    0.00094    0.00566    0.00200
C10   1    0.911473    0.181819    1.002831    11.00000    0.02180    0.01607 =
         0.01892    0.00152    0.00472   -0.00131
AFIX 137
H10A  2    0.850728    0.176227    1.024972    11.00000   -1.50000
H10B  2    0.983150    0.141645    1.035496    11.00000   -1.50000
H10C  2    0.880123    0.150805    0.950471    11.00000   -1.50000
AFIX   0
N1    4    0.952027    0.683136    0.740955    11.00000    0.01841    0.01365 =
         0.01574   -0.00025    0.00729   -0.00300
C11   1    0.899758    0.788895    0.754148    11.00000    0.02916    0.01538 =
         0.02136   -0.00183    0.01110   -0.00204
AFIX  23
H11A  2    0.914641    0.846465    0.721973    11.00000   -1.20000
H11B  2    0.940912    0.810381    0.809182    11.00000   -1.20000
AFIX   0
C12   1    0.766602    0.781572    0.734543    11.00000    0.02811    0.02135 =
         0.02902    0.00106    0.01494    0.00482
AFIX 137
H12A  2    0.752032    0.731649    0.770753    11.00000   -1.50000
H12B  2    0.726017    0.754335    0.681481    11.00000   -1.50000
H12C  2    0.735668    0.853997    0.738719    11.00000   -1.50000
AFIX   0
C13   1    0.926522    0.666763    0.656423    11.00000    0.02080    0.01817 =
         0.01319    0.00021    0.00533   -0.00147
AFIX  23
H13A  2    0.966268    0.725201    0.638845    11.00000   -1.20000
H13B  2    0.839371    0.672998    0.626228    11.00000   -1.20000
AFIX   0
C14   1    0.968953    0.557459    0.640073    11.00000    0.02595    0.02203 =
         0.02241   -0.00350    0.01100   -0.00055
AFIX 137
H14A  2    0.939048    0.499703    0.663911    11.00000   -1.50000
H14B  2    1.056517    0.555999    0.661780    11.00000   -1.50000
H14C  2    0.938820    0.545768    0.583922    11.00000   -1.50000
AFIX   0
C15   1    1.082645    0.673778    0.792832    11.00000    0.01927    0.02525 =
         0.01587    0.00164    0.00465   -0.00246
AFIX  23
H15A  2    1.113218    0.602859    0.783225    11.00000   -1.20000
H15B  2    1.091176    0.674877    0.847595    11.00000   -1.20000
AFIX   0
C16   1    1.157680    0.764166    0.780305    11.00000    0.02380    0.02507 =
         0.03046   -0.00319    0.01237   -0.00581
AFIX 137
H16A  2    1.241478    0.753601    0.815054    11.00000   -1.50000
H16B  2    1.129616    0.834546    0.791366    11.00000   -1.50000
H16C  2    1.150603    0.762964    0.726370    11.00000   -1.50000
AFIX   0
O11   5    0.686704    0.435354    0.262746    11.00000    0.03440    0.03473 =
         0.04372   -0.00295    0.01515   -0.00989
C17   1    0.652410    0.364485    0.311119    11.00000    0.02997    0.02543 =
         0.02810   -0.00502    0.01098    0.00350
AFIX  23
H17A  2    0.656147    0.403787    0.358168    11.00000   -1.20000
H17B  2    0.707213    0.301260    0.327368    11.00000   -1.20000
AFIX   0
C18   1    0.525366    0.326110    0.264650    11.00000    0.02539    0.02223 =
         0.02947    0.00237    0.01140    0.00567
AFIX  23
H18A  2    0.466320    0.371599    0.275419    11.00000   -1.20000
H18B  2    0.514570    0.248962    0.275948    11.00000   -1.20000
AFIX   0
C19   1    0.514436    0.340461    0.181075    11.00000    0.02840    0.02976 =
         0.02809    0.00000    0.00907    0.00118
AFIX  23
H19A  2    0.543111    0.275001    0.162630    11.00000   -1.20000
H19B  2    0.430804    0.355535    0.145774    11.00000   -1.20000
AFIX   0
C20   1    0.593950    0.437439    0.186841    11.00000    0.03730    0.03074 =
         0.04143    0.00799    0.02164    0.00354
AFIX  23
H20A  2    0.628438    0.432747    0.146992    11.00000   -1.20000
H20B  2    0.547570    0.505899    0.178831    11.00000   -1.20000
AFIX   0
H1    2    0.918382    0.632076    0.756016    11.00000    0.02052
HKLF 4 1 1 0 0 0 -1 0 -1 0 -1
REM  work in P21/n #14 New: P21/c
REM R1 =  0.0231 for   4047 Fo > 4sig(Fo)  and  0.0305 for all   4713 data
REM    319 parameters refined using      0 restraints
END
WGHT      0.0209      2.7664
REM Highest difference peak  0.317,  deepest hole -0.357,  1-sigma level  0.056
Q1    1   0.2721  0.4022  0.6283  11.00000  0.05    0.32
Q2    1   0.2969  0.2947  0.5970  11.00000  0.05    0.30
Q3    1   0.2028  0.3625  0.5520  11.00000  0.05    0.29
Q4    1   0.5000  0.5000  0.5000  10.50000  0.05    0.28
Q5    1   0.7556  0.5799  1.0267  11.00000  0.05    0.27
Q6    1   0.6389  0.4158  0.5530  11.00000  0.05    0.27
Q7    1   0.5899  0.3380  0.2819  11.00000  0.05    0.27
Q8    1   0.6647  0.5228  0.5332  11.00000  0.05    0.26
Q9    1   1.0432  0.4630  0.9237  11.00000  0.05    0.26
Q10   1   0.9354  0.6776  0.6974  11.00000  0.05    0.24
Q11   1   0.5612  0.6076  0.5691  11.00000  0.05    0.24
Q12   1   0.5249  0.4208  0.5904  11.00000  0.05    0.24
Q13   1   0.3127  0.3884  0.5714  11.00000  0.05    0.24
Q14   1   0.9228  0.2452  1.0017  11.00000  0.05    0.24
Q15   1   0.4157  0.7491  0.5230  11.00000  0.05    0.24
Q16   1   1.0145  0.6815  0.7658  11.00000  0.05    0.23
Q17   1   1.0125  0.5058  1.0170  11.00000  0.05    0.23
Q18   1   0.8584  0.5086  0.9429  11.00000  0.05    0.22
Q19   1   1.0763  0.4471  0.8877  11.00000  0.05    0.22
Q20   1   0.9172  0.3948  0.9335  11.00000  0.05    0.21
REM The information below was added by Olex2.
REM
REM R1 = 0.0231 for 4047 Fo > 4sig(Fo) and n/a for all 106082 data
REM n/a parameters refined using n/a restraints
REM Highest difference peak 0.32, deepest hole -0.36
REM Mean Shift 0, Max Shift 0.
REM +++ Tabular Listing of Refinement Information +++
REM R1_all = n/a
REM R1_gt = 0.0231
REM wR_ref = 0.0617
REM GOOF = 1.131
REM Shift_max = 0
REM Shift_mean = 0
REM Reflections_all = 106082
REM Reflections_gt = 4047
REM Parameters = n/a
REM Hole = 0.32
REM Peak = -0.36
REM Flack = n/a
;
