# Supplementary material for: catena-Poly[triethyl­ammonium [[tetra-μ-acetato-κ8 O:O′-dicuprate(II)]-μ-acetato-κ2 O:O′] tetra­hydro­furan monosolvate]
Source: Acta Crystallogr Sect E Struct Rep Online. 2012 Aug 1;68(Pt 9):m1142. doi: 10.1107/S1600536812033405 (PMC3435572; doi:10.1107/S1600536812033405)
Supplement: Supplementary file 2 [file e-68-m1142-Isup2.hkl]

# 
# h,k,l, Fc-squared, Fo-squared, sigma(Fo-squared) and status flag 
# 
data_I
_shelx_title ' work in P21/n #  14 New: P21/c' 
_shelx_refln_list_code          4 
_shelx_F_calc_maximum      350.87 
_exptl_crystal_F_000      1248.00 
_reflns_d_resolution_high  0.8296 
 
loop_ 
 _symmetry_equiv_pos_as_xyz 
 'x, y, z' 
 '-x, y+1/2, -z+1/2' 
 '-x, -y, -z' 
 'x, -y-1/2, z-1/2' 
 
_cell_length_a    12.1520 
_cell_length_b    12.2726 
_cell_length_c    18.7306 
_cell_angle_alpha  90.000 
_cell_angle_beta  112.956 
_cell_angle_gamma  90.000 
 
_shelx_F_squared_multiplier     1.000 
 
loop_ 
 _refln_index_h 
 _refln_index_k 
 _refln_index_l 
 _refln_F_squared_calc 
 _refln_F_squared_meas 
 _refln_F_squared_sigma 
 _refln_observed_status 
   1   0   0     1005.67      911.95     44.17 o 
   2   0   0    29313.13    29745.34    567.17 o 
   3   0   0     9392.14     9223.92     96.97 o 
   4   0   0     3665.94     3368.91     37.85 o 
   5   0   0     3789.63     4426.60     36.03 o 
   6   0   0    18388.51    18865.05    108.81 o 
   7   0   0     1631.64     1704.59     21.07 o 
   8   0   0    11516.22    12072.97     77.87 o 
   9   0   0     4294.73     4740.63     43.27 o 
  10   0   0        7.73       38.72      9.51 o 
  11   0   0     1348.94     1424.46     40.67 o 
  12   0   0     2701.50     2965.07     63.09 o 
  13   0   0       51.52       85.03     24.94 o 
   1   1   0       29.99       17.05      5.93 o 
   2   1   0     2430.96     2324.48     38.04 o 
   3   1   0    11201.53    11514.66     78.40 o 
   4   1   0      445.23      466.37      8.43 o 
   5   1   0     3687.32     3702.13     23.00 o 
   6   1   0        8.21        2.20      3.25 o 
   7   1   0      490.02      581.30     10.45 o 
   8   1   0      164.60      163.31      6.80 o 
   9   1   0       38.72       39.87      6.09 o 
  10   1   0       88.84       58.98      7.99 o 
  11   1   0       73.90       39.29      9.45 o 
  12   1   0       47.77       59.49     12.48 o 
  13   1   0       30.02       -0.18     14.79 o 
   0   2   0    57002.70    61430.09    803.23 o 
   1   2   0     1959.25     1889.08     23.70 o 
   2   2   0       59.32       93.77      5.87 o 
   3   2   0     5524.85     5470.36     43.78 o 
   4   2   0     2120.18     2140.19     17.40 o 
   5   2   0     1629.78     1457.08     13.61 o 
   6   2   0     8682.07     8215.91     39.34 o 
   7   2   0      703.66      716.39      9.73 o 
   8   2   0    12029.15    11726.03     55.74 o 
   9   2   0     1981.30     1840.80     20.10 o 
  10   2   0       42.57       47.65      7.59 o 
  11   2   0     2856.61     2948.03     31.44 o 
  12   2   0      843.59      772.77     21.67 o 
  13   2   0      641.69      666.40     25.01 o 
   1   3   0     7323.68     7696.27     66.82 o 
   2   3   0     1843.64     1860.23     21.46 o 
   3   3   0      484.69      408.56      8.77 o 
   4   3   0     1184.50     1264.75     12.50 o 
   5   3   0      787.04      879.68     10.96 o 
   6   3   0      441.20      458.85      8.79 o 
   7   3   0     1421.47     1400.45     14.63 o 
   8   3   0      340.29      359.95      9.39 o 
   9   3   0       56.77      102.59      7.40 o 
  10   3   0      688.94      667.57     15.08 o 
  11   3   0       14.14        2.48      8.35 o 
  12   3   0       56.56       46.96     11.47 o 
  13   3   0       62.25       37.31     12.86 o 
   0   4   0    21961.91    21471.95    194.07 o 
   1   4   0     4308.96     4526.84     36.15 o 
   2   4   0     1391.12     1220.39     14.65 o 
   3   4   0      773.07      816.66     10.71 o 
   4   4   0     1473.40     1554.67     14.05 o 
   5   4   0     4439.28     4312.00     26.95 o 
   6   4   0    22022.40    21701.85     90.53 o 
   7   4   0      469.63      477.03      9.26 o 
   8   4   0     8526.00     8518.48     45.03 o 
   9   4   0     3287.33     3344.69     27.45 o 
  10   4   0      732.27      722.43     15.87 o 
  11   4   0     4905.21     5039.85     41.25 o 
  12   4   0     1397.43     1368.79     26.52 o 
   1   5   0     9236.36    10098.17     64.97 o 
   2   5   0     1259.84     1262.20     14.81 o 
   3   5   0     3918.39     4185.74     27.86 o 
   4   5   0      202.14      196.48      6.42 o 
   5   5   0       65.24       67.10      5.24 o 
   6   5   0        0.06       -8.26      4.19 o 
   7   5   0      212.20      207.46      7.80 o 
   8   5   0      992.01     1019.33     14.19 o 
   9   5   0      147.70      167.63      8.89 o 
  10   5   0      252.63      245.08     11.63 o 
  11   5   0      148.21      101.55     11.42 o 
  12   5   0      390.91      334.88     15.83 o 
   0   6   0    59776.00    61508.98    484.81 o 
   1   6   0     3199.75     3275.03     25.17 o 
   2   6   0    32953.71    34054.42    171.53 o 
   3   6   0       31.39       23.55      3.69 o 
   4   6   0      329.16      292.16      6.76 o 
   5   6   0       47.15       54.85      4.89 o 
   6   6   0    21215.03    21055.59     90.49 o 
   7   6   0      651.43      599.55     12.33 o 
   8   6   0     1747.22     1770.55     20.15 o 
   9   6   0     3770.44     3825.48     32.39 o 
  10   6   0       21.35       13.66      8.78 o 
  11   6   0     1330.17     1349.48     37.49 o 
  12   6   0     1829.34     1818.49     41.31 o 
   1   7   0      961.82      882.23     10.70 o 
   2   7   0     2260.23     2285.76     18.68 o 
   3   7   0       98.81      108.07      5.31 o 
   4   7   0      362.45      367.99      9.83 o 
   5   7   0       85.33       61.67      5.44 o 
   6   7   0      146.53      160.54      7.33 o 
   7   7   0      370.23      367.53     10.41 o 
   8   7   0      777.80      704.72     14.84 o 
   9   7   0        1.50       -8.99      7.23 o 
  10   7   0        8.15       -5.39      8.63 o 
  11   7   0       35.93       32.24     11.19 o 
   0   8   0     1957.14     1907.78     24.87 o 
   1   8   0        2.86       -2.64      3.80 o 
   2   8   0     1028.57      950.63     13.63 o 
   3   8   0      172.46      154.53      7.29 o 
   4   8   0      202.45      201.74      8.19 o 
   5   8   0     1022.40     1070.14     16.46 o 
   6   8   0     6960.54     6989.15     41.67 o 
   7   8   0      257.15      235.19      9.51 o 
   8   8   0      162.28      157.43      9.95 o 
   9   8   0     2195.47     2208.97     26.21 o 
  10   8   0      602.03      552.08     16.67 o 
  11   8   0     1306.36     1276.04     34.99 o 
   1   9   0      566.96      581.70     14.35 o 
   2   9   0       13.03       17.39      5.29 o 
   3   9   0      569.74      588.87     12.26 o 
   4   9   0      295.60      307.93      9.93 o 
   5   9   0     1638.75     1685.11     25.32 o 
   6   9   0      305.58      318.66     11.87 o 
   7   9   0      161.97      140.83     10.49 o 
   8   9   0      847.08      807.94     17.70 o 
   9   9   0      697.09      664.25     16.60 o 
  10   9   0        0.62       -4.56      9.70 o 
   0  10   0     2588.10     2608.34     31.91 o 
   1  10   0       78.38       74.11      6.94 o 
   2  10   0     1723.87     1704.85     18.95 o 
   3  10   0     1183.66     1182.44     16.94 o 
   4  10   0      681.92      663.51     15.59 o 
   5  10   0      594.53      558.25     14.38 o 
   6  10   0    11428.31    11336.34     72.93 o 
   7  10   0        0.34        3.95      8.94 o 
   8  10   0     2682.11     2627.51     31.70 o 
   9  10   0     1707.38     1682.69     28.75 o 
   1  11   0     1128.42     1209.34     17.32 o 
   2  11   0        9.59       -4.04      6.65 o 
   3  11   0      240.28      270.57     10.32 o 
   4  11   0        4.55        0.59      7.07 o 
   5  11   0        2.78        9.77      8.09 o 
   6  11   0      485.53      476.09     16.12 o 
   7  11   0      702.27      706.06     19.64 o 
   8  11   0       79.81       77.49     12.02 o 
   9  11   0      283.91      337.33     22.79 o 
   0  12   0     8072.07     8446.86     77.73 o 
   1  12   0        8.18        1.46      7.11 o 
   2  12   0     4248.55     4490.73     36.00 o 
   3  12   0      380.68      380.12     13.86 o 
   4  12   0       32.29       37.27      8.02 o 
   5  12   0        9.86       -5.94      9.29 o 
   6  12   0     2585.19     2661.29     38.34 o 
   7  12   0       92.64      115.17     13.00 o 
   1  13   0      258.73      285.50     14.27 o 
   2  13   0     1052.21     1109.77     20.89 o 
   3  13   0      419.06      381.92     15.82 o 
   4  13   0      313.14      282.36     14.36 o 
   5  13   0       58.25       47.50     12.27 o 
   6  13   0      106.29      101.82     13.92 o 
   0  14   0     6027.15     5857.35     69.00 o 
   1  14   0       67.49       58.46     10.41 o 
   2  14   0      780.57      738.61     23.01 o 
   3  14   0      653.91      631.06     22.35 o 
   4  14   0       85.68       74.18     12.90 o 
 -13   1   1      598.07      566.08     29.51 o 
 -12   1   1     2494.98     2592.07     50.02 o 
 -11   1   1      143.70      145.81     10.79 o 
 -10   1   1      287.77      248.75     10.71 o 
  -9   1   1     3035.44     2988.94     23.67 o 
  -8   1   1      378.25      383.08      8.88 o 
  -7   1   1    14887.46    14584.09     60.56 o 
  -6   1   1     3071.26     2889.71     19.41 o 
  -5   1   1      125.39      120.72      6.49 o 
  -4   1   1     1630.38     1445.37     15.59 o 
  -3   1   1      840.04      839.95     38.00 o 
  -2   1   1     3459.68     3607.05     53.42 o 
  -1   1   1   123111.86   126333.63   1792.16 o 
   0   1   1       96.37       75.88      8.90 o 
   1   1   1    43292.48    44582.07    384.54 o 
   2   1   1     3028.67     3091.52     34.98 o 
   3   1   1     5551.80     5472.40     40.53 o 
   4   1   1       42.11       21.62      3.41 o 
   5   1   1    14100.13    13010.79     60.25 o 
   6   1   1      884.77      939.70     10.59 o 
   7   1   1    10587.85    10327.13     46.07 o 
   8   1   1     9168.63     9164.22     46.15 o 
   9   1   1      904.39      927.54     15.26 o 
  10   1   1     1212.92     1197.53     19.17 o 
  11   1   1     3672.78     3713.46     40.57 o 
  12   1   1      104.27      106.24     13.87 o 
  13   1   1     1942.21     2116.20     43.95 o 
 -13   2   1       82.22       54.79     12.34 o 
 -12   2   1      107.72       69.95     12.01 o 
 -11   2   1      295.89      315.53     12.69 o 
 -10   2   1        0.10       -5.23      6.57 o 
  -9   2   1       11.39       15.93      5.71 o 
  -8   2   1      617.96      624.14     10.87 o 
  -7   2   1        2.61        4.46      3.77 o 
  -6   2   1       23.71       29.13      3.83 o 
  -5   2   1      685.43      773.41     10.17 o 
  -4   2   1     3003.40     3014.62     21.43 o 
  -3   2   1     1456.20     1413.04     16.97 o 
  -2   2   1     3598.10     3530.91     32.74 o 
  -1   2   1       27.54      -10.93      5.47 o 
   0   2   1    10587.18    10460.46    115.68 o 
   1   2   1       71.06       69.88      6.21 o 
   2   2   1    11636.23    11780.13     79.25 o 
   3   2   1      367.67      402.90      8.17 o 
   4   2   1       13.33       15.73      3.83 o 
   5   2   1     1845.41     1921.88     15.72 o 
   6   2   1     2299.00     2482.01     17.93 o 
   7   2   1      219.07      292.69      7.49 o 
   8   2   1        2.40       -3.16      4.71 o 
   9   2   1      829.25      801.11     14.88 o 
  10   2   1        8.84        9.47      7.60 o 
  11   2   1      121.30      113.62     10.88 o 
  12   2   1      339.36      330.66     16.78 o 
  13   2   1       96.83       63.07     20.36 o 
 -13   3   1      689.47      663.74     20.66 o 
 -12   3   1     2179.74     2157.17     29.91 o 
 -11   3   1       10.20       -1.50      7.97 o 
 -10   3   1     3734.71     3804.05     31.59 o 
  -9   3   1     3678.70     3774.41     29.94 o 
  -8   3   1      229.80      247.03      8.27 o 
  -7   3   1    22753.38    22542.99     91.44 o 
  -6   3   1      303.62      278.79      6.97 o 
  -5   3   1     1244.09     1197.62     15.34 o 
  -4   3   1      227.69      159.71      5.35 o 
  -3   3   1      141.20      304.28      8.78 o 
  -2   3   1      309.29      278.60      7.76 o 
  -1   3   1    59955.47    60382.26    387.20 o 
   0   3   1     1520.37     1517.88     18.98 o 
   1   3   1      284.68      242.60      8.96 o 
   2   3   1        8.11        0.06      4.43 o 
   3   3   1     2482.73     2306.05     19.38 o 
   4   3   1        6.44       -0.62      3.03 o 
   5   3   1    18815.26    18458.48     83.32 o 
   6   3   1      479.36      618.30     12.83 o 
   7   3   1    12281.79    12066.51     56.77 o 
   8   3   1     2655.16     2695.13     21.74 o 
   9   3   1     1168.91     1162.63     17.13 o 
  10   3   1     3188.89     3254.13     31.65 o 
  11   3   1     3088.95     3158.29     32.19 o 
  12   3   1      177.64      179.44     13.28 o 
 -13   4   1        0.06        6.09     11.27 o 
 -12   4   1       16.66       12.83     11.06 o 
 -11   4   1      542.68      589.75     15.45 o 
 -10   4   1     2035.50     2133.69     23.20 o 
  -9   4   1      259.70      264.90      9.43 o 
  -8   4   1      434.69      420.75      9.61 o 
  -7   4   1     2201.88     2161.52     19.75 o 
  -6   4   1     1279.04     1304.04     13.83 o 
  -5   4   1      629.48      668.72     10.02 o 
  -4   4   1     1655.25     1707.56     14.46 o 
  -3   4   1      494.59      435.70      8.20 o 
  -2   4   1    35407.70    37370.63    181.12 o 
  -1   4   1        6.41       -6.94      3.47 o 
   0   4   1        1.59        3.59      3.30 o 
   1   4   1     1440.98     1562.15     21.06 o 
   2   4   1      213.27      213.66      6.97 o 
   3   4   1       25.44       16.58      3.46 o 
   4   4   1      421.97      551.49      9.30 o 
   5   4   1      545.12      637.06      8.82 o 
   6   4   1       70.51       81.75      5.41 o 
   7   4   1     1223.65     1255.83     14.59 o 
   8   4   1       10.93        0.91      6.25 o 
   9   4   1      405.23      422.81     11.81 o 
  10   4   1      452.34      485.81     14.17 o 
  11   4   1       17.09       11.64     10.64 o 
  12   4   1      132.67      105.25     11.41 o 
 -12   5   1     3327.88     3458.12     38.93 o 
 -11   5   1      432.35      408.01     15.84 o 
 -10   5   1     4347.62     4343.73     35.50 o 
  -9   5   1     2986.63     3167.02     26.21 o 
  -8   5   1     1636.58     1584.57     17.06 o 
  -7   5   1    14225.78    14086.90     64.58 o 
  -6   5   1     3718.14     3540.50     23.35 o 
  -5   5   1      954.98      887.90     11.06 o 
  -4   5   1     1768.66     1821.70     15.80 o 
  -3   5   1    11942.93    11579.72     59.49 o 
  -2   5   1      328.61      318.89      6.70 o 
  -1   5   1    47575.04    47280.08    249.40 o 
   0   5   1     1093.59     1213.19     15.03 o 
   1   5   1     2897.98     2650.60     24.35 o 
   2   5   1     1080.08     1061.32     14.20 o 
   3   5   1        8.41       -2.75      3.66 o 
   4   5   1        3.14        2.97      3.37 o 
   5   5   1    12376.48    11788.86     55.72 o 
   6   5   1      169.21      190.80      7.56 o 
   7   5   1    13900.81    13710.56     69.32 o 
   8   5   1     4395.92     4300.28     29.99 o 
   9   5   1      537.14      544.48     12.59 o 
  10   5   1     3572.71     3725.17     33.18 o 
  11   5   1     2170.73     2146.64     33.26 o 
  12   5   1      259.44      216.20     14.62 o 
 -12   6   1      582.94      558.02     23.08 o 
 -11   6   1       57.07       45.80     11.11 o 
 -10   6   1      173.98      173.22     11.03 o 
  -9   6   1      188.44      213.82     10.11 o 
  -8   6   1      189.85      229.69      9.43 o 
  -7   6   1      903.72      869.48     13.64 o 
  -6   6   1       13.86       -1.22      4.44 o 
  -5   6   1       72.11       80.41      4.81 o 
  -4   6   1      472.01      585.64      8.41 o 
  -3   6   1     1709.80     1817.29     17.61 o 
  -2   6   1     8453.08     9130.71     51.01 o 
  -1   6   1       19.35        5.51      3.80 o 
   0   6   1      571.22      601.29     10.40 o 
   1   6   1      218.22      271.15      7.49 o 
   2   6   1     4749.82     5074.98     32.37 o 
   3   6   1       11.97        8.17      3.73 o 
   4   6   1       40.01       43.85      4.08 o 
   5   6   1       21.44       21.83      4.31 o 
   6   6   1      420.63      408.13     10.11 o 
   7   6   1      633.32      590.01     13.16 o 
   8   6   1     1152.09     1125.06     17.47 o 
   9   6   1     1863.98     1873.39     22.92 o 
  10   6   1      115.27       98.66     10.55 o 
  11   6   1      132.90      122.07     12.86 o 
  12   6   1       17.37       -8.54     11.84 o 
 -12   7   1     1888.08     1916.93     38.02 o 
 -11   7   1       29.00       19.25     10.61 o 
 -10   7   1     2448.65     2492.59     29.02 o 
  -9   7   1      797.71      784.73     16.37 o 
  -8   7   1      206.06      191.21     10.76 o 
  -7   7   1     8228.25     7966.35     45.78 o 
  -6   7   1      836.73      760.01     13.20 o 
  -5   7   1      352.68      420.21      8.45 o 
  -4   7   1     1869.38     1833.29     20.11 o 
  -3   7   1     9416.83     9487.85     50.29 o 
  -2   7   1     1999.77     2124.67     16.91 o 
  -1   7   1    42843.93    42960.43    189.59 o 
   0   7   1       62.00       70.74      4.64 o 
   1   7   1     4699.64     4327.43     27.17 o 
   2   7   1     1380.20     1372.74     15.87 o 
   3   7   1      931.33      822.01     11.33 o 
   4   7   1      873.01      805.41     12.44 o 
   5   7   1    18201.45    17940.41     84.49 o 
   6   7   1      282.93      293.13      9.14 o 
   7   7   1     1240.73     1193.18     17.32 o 
   8   7   1     1267.09     1205.09     18.47 o 
   9   7   1      837.76      823.61     17.16 o 
  10   7   1     2101.11     2058.85     26.58 o 
  11   7   1      957.65      874.13     22.60 o 
 -11   8   1        3.62      -16.29     10.72 o 
 -10   8   1        1.58       -8.82      9.23 o 
  -9   8   1      511.93      507.05     17.15 o 
  -8   8   1      326.51      322.93     11.50 o 
  -7   8   1       47.15       43.63      6.67 o 
  -6   8   1     1413.93     1390.21     16.24 o 
  -5   8   1      400.14      409.90      9.82 o 
  -4   8   1        2.21       -7.36      4.33 o 
  -3   8   1      512.58      483.88      9.69 o 
  -2   8   1       43.31       37.23      4.95 o 
  -1   8   1        0.16       -7.12      3.56 o 
   0   8   1     6087.03     6440.19     36.72 o 
   1   8   1      104.99      110.80      5.83 o 
   2   8   1      777.25      710.19     11.74 o 
   3   8   1      138.16      139.88      7.05 o 
   4   8   1      398.18      488.82     11.72 o 
   5   8   1      982.40      968.90     16.90 o 
   6   8   1     1695.53     1667.56     22.30 o 
   7   8   1       82.71       88.38      8.00 o 
   8   8   1       41.35       30.70      8.02 o 
   9   8   1        1.39       -7.12      8.44 o 
  10   8   1      103.63       85.13     10.91 o 
  11   8   1       84.94       41.45     11.85 o 
 -10   9   1     4134.71     4089.26     38.15 o 
  -9   9   1     2817.90     2860.05     29.64 o 
  -8   9   1      121.43       93.76      8.76 o 
  -7   9   1     4798.29     4770.38     36.62 o 
  -6   9   1       12.25        5.01      6.87 o 
  -5   9   1     1800.01     1751.45     25.53 o 
  -4   9   1      441.23      445.01     13.47 o 
  -3   9   1     5004.94     4904.50     34.33 o 
  -2   9   1      164.37      169.98      6.92 o 
  -1   9   1     9428.52     9158.47     52.84 o 
   0   9   1        0.94       -7.83      4.92 o 
   1   9   1     1542.66     1613.36     16.60 o 
   2   9   1     1674.73     1674.74     18.78 o 
   3   9   1      436.03      456.90     11.08 o 
   4   9   1     1898.83     1843.48     23.15 o 
   5   9   1    11361.63    11251.68     73.83 o 
   6   9   1       80.56       62.37      9.07 o 
   7   9   1     3603.52     3418.73     34.37 o 
   8   9   1     1662.97     1696.00     26.38 o 
   9   9   1      285.28      243.10     13.46 o 
  10   9   1     1522.79     1416.76     25.56 o 
 -10  10   1        9.38      -10.91     10.45 o 
  -9  10   1      193.41      175.65     13.03 o 
  -8  10   1      626.89      622.84     17.25 o 
  -7  10   1       13.92       17.21      8.80 o 
  -6  10   1       38.63       55.00      8.64 o 
  -5  10   1      656.76      631.66     16.20 o 
  -4  10   1     1216.27     1314.15     21.59 o 
  -3  10   1       50.29       40.28      8.75 o 
  -2  10   1      681.20      692.72     15.02 o 
  -1  10   1      422.75      396.34     11.10 o 
   0  10   1      212.98      208.63      8.69 o 
   1  10   1      141.51      154.75      7.80 o 
   2  10   1       21.57       19.14      6.28 o 
   3  10   1      100.23       94.63      8.33 o 
   4  10   1       62.85       58.66      8.68 o 
   5  10   1       29.63       34.28      8.97 o 
   6  10   1      332.86      339.68     14.38 o 
   7  10   1      844.45      837.35     20.09 o 
   8  10   1      492.87      465.03     17.06 o 
   9  10   1      338.86      342.07     16.91 o 
  -9  11   1     3127.67     3358.83     40.73 o 
  -8  11   1        3.93      -18.71      9.99 o 
  -7  11   1     3565.64     3665.13     36.81 o 
  -6  11   1     1314.32     1327.04     21.54 o 
  -5  11   1       71.05       58.88      7.94 o 
  -4  11   1     2301.99     2332.72     25.83 o 
  -3  11   1     4145.44     4270.62     38.39 o 
  -2  11   1       97.94      103.76     10.20 o 
  -1  11   1     6579.65     6808.01     47.03 o 
   0  11   1       12.94       -4.26      6.52 o 
   1  11   1      783.64      823.64     15.48 o 
   2  11   1      135.32      132.41      9.24 o 
   3  11   1        6.68      -14.38      7.19 o 
   4  11   1      303.13      320.90     12.92 o 
   5  11   1     8044.63     8038.45     67.01 o 
   6  11   1       79.50       72.55     11.31 o 
   7  11   1     1025.81     1016.21     26.25 o 
   8  11   1      283.83      293.46     15.69 o 
  -8  12   1      134.04       97.88     12.44 o 
  -7  12   1       28.88       -2.31      9.39 o 
  -6  12   1      112.11      112.09     12.25 o 
  -5  12   1      386.21      346.30     16.04 o 
  -4  12   1      880.42      789.71     17.88 o 
  -3  12   1      209.80      173.69     10.69 o 
  -2  12   1      404.41      421.69     14.19 o 
  -1  12   1      170.72      201.77     10.50 o 
   0  12   1      908.93      981.69     17.71 o 
   1  12   1       67.38       54.72      8.29 o 
   2  12   1      208.42      245.15     11.48 o 
   3  12   1       62.21       74.51      9.56 o 
   4  12   1      176.30      159.83     11.46 o 
   5  12   1       35.65       28.82      9.98 o 
   6  12   1     1398.13     1377.66     37.97 o 
   7  12   1      184.75      166.20     14.07 o 
  -6  13   1       47.88       46.83     12.48 o 
  -5  13   1      194.66      197.24     14.04 o 
  -4  13   1      802.21      809.81     21.92 o 
  -3  13   1     2022.55     2140.71     27.52 o 
  -2  13   1      503.37      473.29     14.86 o 
  -1  13   1     6985.22     7145.78     56.18 o 
   0  13   1       14.94        5.36      8.81 o 
   1  13   1     2787.42     2864.39     28.51 o 
   2  13   1       59.52       51.10      9.05 o 
   3  13   1      268.88      312.63     12.88 o 
   4  13   1      275.60      255.27     13.16 o 
   5  13   1     3092.14     3193.01     35.65 o 
   6  13   1      134.94      102.15     12.86 o 
  -4  14   1      380.02      398.77     16.58 o 
  -3  14   1       12.19        3.22     10.58 o 
  -2  14   1        4.38       12.94     10.18 o 
  -1  14   1       21.71       24.42     10.33 o 
   0  14   1      305.96      317.17     14.72 o 
   1  14   1      222.26      177.10     13.67 o 
   2  14   1      343.37      344.31     14.78 o 
   3  14   1      245.22      233.31     15.66 o 
   4  14   1      604.48      620.32     32.36 o 
 -13   0   2     4984.31     5296.39     99.06 o 
 -12   0   2       83.38       67.49     18.67 o 
 -11   0   2      663.78      597.18     30.37 o 
 -10   0   2       43.44       29.28      9.10 o 
  -9   0   2      274.39      236.73     11.04 o 
  -8   0   2    19303.29    19071.39    107.58 o 
  -7   0   2     3048.46     3040.05     29.50 o 
  -6   0   2     1599.07     1791.14     29.93 o 
  -5   0   2     6186.81     6099.53     63.29 o 
  -4   0   2     1036.47      743.84     16.95 o 
  -3   0   2      575.79      626.44     19.46 o 
  -2   0   2    45097.20    46949.74    507.50 o 
  -1   0   2     1134.56     1138.29     28.29 o 
   0   0   2    15826.42    16643.84    224.40 o 
   1   0   2      155.91       34.91     10.83 o 
   2   0   2      204.88      202.42     15.96 o 
   3   0   2     7185.33     7621.05     69.29 o 
   4   0   2    22333.88    21693.01    145.08 o 
   5   0   2     6588.56     6996.89     47.88 o 
   6   0   2     9997.68     9306.83     61.69 o 
   7   0   2     6153.93     6220.04     46.14 o 
   8   0   2      179.85      256.26     11.93 o 
   9   0   2     4193.99     4154.63     44.30 o 
  10   0   2     5599.03     5610.10     67.69 o 
  11   0   2      420.92      409.05     24.85 o 
  12   0   2      757.89      661.88     33.25 o 
 -13   1   2       97.61      106.15     15.73 o 
 -12   1   2        0.25       -7.60      9.24 o 
 -11   1   2        0.19       -8.86      7.67 o 
 -10   1   2        1.76        2.07      5.92 o 
  -9   1   2       41.51       42.68      5.92 o 
  -8   1   2      383.73      452.43      8.91 o 
  -7   1   2     1927.23     1967.39     16.07 o 
  -6   1   2     4050.27     4418.40     25.95 o 
  -5   1   2     8055.83     8422.25     45.55 o 
  -4   1   2     1945.51     1950.18     18.35 o 
  -3   1   2     6471.11     6747.35     69.83 o 
  -2   1   2     3264.65     3256.10     39.43 o 
  -1   1   2      286.26      251.49     16.35 o 
   0   1   2      178.03      154.67      8.32 o 
   1   1   2       33.87      -10.28      5.14 o 
   2   1   2     3500.09     3520.96     33.07 o 
   3   1   2     6362.41     6271.44     44.12 o 
   4   1   2      277.97      260.78      8.87 o 
   5   1   2       12.12        6.39      3.83 o 
   6   1   2      784.56      846.24     12.27 o 
   7   1   2     4043.52     4248.46     25.28 o 
   8   1   2       94.61       85.49      6.19 o 
   9   1   2       18.48       15.01      6.53 o 
  10   1   2      101.29       84.42      9.47 o 
  11   1   2      234.32      278.24     16.46 o 
  12   1   2       44.57       46.68     13.35 o 
 -13   2   2     3828.70     3946.00     52.85 o 
 -12   2   2      727.84      680.02     18.34 o 
 -11   2   2     2559.02     2605.26     33.38 o 
 -10   2   2     3213.77     3414.34     28.85 o 
  -9   2   2      246.55      245.02      8.72 o 
  -8   2   2    19893.76    19533.75     82.07 o 
  -7   2   2     1889.35     1775.29     15.41 o 
  -6   2   2      428.07      357.95      7.87 o 
  -5   2   2     1351.99     1324.84     13.29 o 
  -4   2   2     5449.91     5281.16     33.61 o 
  -3   2   2     2354.74     2432.44     24.71 o 
  -2   2   2    45733.32    46122.30    297.40 o 
  -1   2   2     1510.20     1507.30     23.74 o 
   0   2   2    18614.50    18688.18    167.94 o 
   1   2   2     2420.23     2338.39     27.32 o 
   2   2   2     5523.71     5339.77     41.94 o 
   3   2   2     1419.12     1533.64     15.42 o 
   4   2   2    10272.83     9397.39     49.83 o 
   5   2   2      135.66      152.72      5.78 o 
   6   2   2     9659.32     8944.46     41.67 o 
   7   2   2    11480.70    11751.67     54.13 o 
   8   2   2      182.95      183.30      9.29 o 
   9   2   2     4315.72     4421.51     36.09 o 
  10   2   2     4412.47     4278.84     38.35 o 
  11   2   2       14.87       21.26      9.99 o 
  12   2   2     3292.46     3427.28     53.77 o 
 -13   3   2        8.86       34.76     11.20 o 
 -12   3   2      117.74      114.63     10.94 o 
 -11   3   2       13.57       14.29      8.19 o 
 -10   3   2      625.26      601.12     14.09 o 
  -9   3   2     1545.47     1646.04     18.64 o 
  -8   3   2     1188.88     1268.82     15.15 o 
  -7   3   2      918.37      916.18     11.34 o 
  -6   3   2       46.39       44.36      4.31 o 
  -5   3   2      703.31      722.19     10.32 o 
  -4   3   2     2681.51     2800.30     20.47 o 
  -3   3   2     1940.42     2063.88     16.91 o 
  -2   3   2     5873.44     5855.54     36.85 o 
  -1   3   2    37326.82    38960.06    348.25 o 
   0   3   2       37.61       46.82      6.92 o 
   1   3   2     9154.52     9335.51     70.56 o 
   2   3   2     3100.35     3177.77     25.32 o 
   3   3   2      139.47      182.22      6.51 o 
   4   3   2     2100.56     2200.33     18.23 o 
   5   3   2     1712.60     1743.55     15.49 o 
   6   3   2      136.34      138.85      6.17 o 
   7   3   2      401.75      434.79      9.96 o 
   8   3   2      111.82      111.88      7.02 o 
   9   3   2     1248.85     1308.35     18.66 o 
  10   3   2        0.51        2.15      7.56 o 
  11   3   2      100.98       81.05     10.13 o 
  12   3   2      143.09      106.96     13.03 o 
 -13   4   2     4016.51     4196.77     53.55 o 
 -12   4   2      928.99      873.36     21.38 o 
 -11   4   2     2729.98     2831.61     30.02 o 
 -10   4   2     2801.40     2764.36     26.12 o 
  -9   4   2        0.31       -4.29      5.64 o 
  -8   4   2    17965.63    17883.75     79.72 o 
  -7   4   2     1439.10     1386.18     14.66 o 
  -6   4   2      820.34      761.34     11.26 o 
  -5   4   2     2676.54     2549.43     18.85 o 
  -4   4   2     2908.65     2793.11     20.60 o 
  -3   4   2     1034.40     1091.46     13.13 o 
  -2   4   2    52440.00    51978.85    265.97 o 
  -1   4   2     2051.09     2179.92     22.72 o 
   0   4   2       83.26       28.07      3.62 o 
   1   4   2      575.88      541.36     12.11 o 
   2   4   2       67.75       24.50      3.97 o 
   3   4   2        3.19        0.41      3.16 o 
   4   4   2    15318.79    14937.79     70.18 o 
   5   4   2      322.70      293.97      6.91 o 
   6   4   2    13636.54    13440.97     62.44 o 
   7   4   2     6525.56     6498.89     37.41 o 
   8   4   2     1494.33     1514.15     19.24 o 
   9   4   2     2752.26     2757.44     25.66 o 
  10   4   2     3352.09     3432.48     33.22 o 
  11   4   2      539.73      553.50     15.86 o 
  12   4   2     3665.06     3680.01     40.66 o 
 -13   5   2       22.21       32.47     11.66 o 
 -12   5   2      132.04       93.45     11.66 o 
 -11   5   2       34.41       43.09      9.17 o 
 -10   5   2      523.03      539.80     14.73 o 
  -9   5   2     2575.45     2554.86     22.80 o 
  -8   5   2       21.33       17.44      5.38 o 
  -7   5   2     1668.57     1649.27     16.02 o 
  -6   5   2      359.49      374.95      7.69 o 
  -5   5   2      350.11      315.06      7.15 o 
  -4   5   2     1459.69     1572.19     15.33 o 
  -3   5   2    15721.89    16172.99     73.82 o 
  -2   5   2      596.96      605.25     10.35 o 
  -1   5   2    13213.30    13843.42     85.34 o 
   0   5   2       57.45       50.89      4.15 o 
   1   5   2     3357.25     3302.03     28.00 o 
   2   5   2        3.34       -1.30      3.32 o 
   3   5   2      362.86      361.17     11.26 o 
   4   5   2       54.33       37.74      3.59 o 
   5   5   2     1133.64     1165.95     12.57 o 
   6   5   2     1019.00     1034.27     13.73 o 
   7   5   2       91.49       67.12      6.70 o 
   8   5   2      203.73      192.44      8.76 o 
   9   5   2     1554.94     1524.92     19.90 o 
  10   5   2       76.06       63.92      9.54 o 
  11   5   2       42.77       15.71      9.49 o 
  12   5   2       16.69        9.12     12.17 o 
 -12   6   2       91.77       72.04     12.72 o 
 -11   6   2     2179.32     2165.56     30.05 o 
 -10   6   2      251.69      245.90     11.95 o 
  -9   6   2        1.11       -2.22      6.52 o 
  -8   6   2     2496.36     2545.30     22.79 o 
  -7   6   2     2407.52     2362.93     20.18 o 
  -6   6   2      895.37      827.21     11.47 o 
  -5   6   2     3388.20     3322.03     21.95 o 
  -4   6   2     4009.17     3622.64     22.12 o 
  -3   6   2      389.97      379.70      8.09 o 
  -2   6   2    37453.90    37946.18    190.56 o 
  -1   6   2        0.67        1.14      3.75 o 
   0   6   2     9157.60     8865.79     52.40 o 
   1   6   2       47.32       56.87      6.28 o 
   2   6   2     1010.91     1052.08     12.91 o 
   3   6   2      959.40      860.91     11.49 o 
   4   6   2    21302.95    20403.13     89.29 o 
   5   6   2      678.35      659.59     11.26 o 
   6   6   2     9859.04     9660.95     52.79 o 
   7   6   2      458.26      428.45     12.09 o 
   8   6   2      555.26      595.79     14.94 o 
   9   6   2      965.00      968.97     18.26 o 
  10   6   2     1676.41     1731.32     31.39 o 
  11   6   2      258.13      258.82     15.26 o 
 -12   7   2       99.02       75.53     13.48 o 
 -11   7   2      184.80      167.69     13.39 o 
 -10   7   2       38.83       18.52      9.46 o 
  -9   7   2      304.77      286.66     11.16 o 
  -8   7   2      870.12      795.56     14.63 o 
  -7   7   2      206.42      200.01      8.35 o 
  -6   7   2      474.03      476.41      9.52 o 
  -5   7   2        7.28        7.29      4.02 o 
  -4   7   2     1432.81     1486.04     14.74 o 
  -3   7   2        0.98       -1.94      4.82 o 
  -2   7   2      203.41      221.83      7.08 o 
  -1   7   2      387.67      405.96      8.61 o 
   0   7   2      585.85      659.60      9.61 o 
   1   7   2      100.37      108.98      5.52 o 
   2   7   2      296.75      281.01      7.58 o 
   3   7   2      470.41      513.48     10.19 o 
   4   7   2      342.97      364.86      9.79 o 
   5   7   2      210.57      211.91      8.70 o 
   6   7   2      935.96      982.77     15.29 o 
   7   7   2       42.03       28.91      6.81 o 
   8   7   2      548.65      525.04     15.95 o 
   9   7   2       58.91       31.85     10.40 o 
  10   7   2       11.17       12.86      9.44 o 
  11   7   2       28.67       21.86     11.61 o 
 -11   8   2     3161.87     3140.22     37.97 o 
 -10   8   2     1529.51     1534.85     24.46 o 
  -9   8   2      218.94      188.66     10.38 o 
  -8   8   2     3067.00     3022.58     27.17 o 
  -7   8   2      395.85      387.82     10.55 o 
  -6   8   2       78.39       61.29      5.85 o 
  -5   8   2      681.41      652.63     10.12 o 
  -4   8   2    10054.75    10048.85     56.48 o 
  -3   8   2     2863.35     2793.80     22.78 o 
  -2   8   2    29540.86    29817.29    133.19 o 
  -1   8   2        7.35        6.11      4.09 o 
   0   8   2     2608.06     2487.53     18.81 o 
   1   8   2        4.34       -5.56      3.92 o 
   2   8   2      978.11      965.89     14.33 o 
   3   8   2      892.68      937.71     14.79 o 
   4   8   2    14243.93    14044.26     80.31 o 
   5   8   2      717.27      751.89     15.87 o 
   6   8   2     6002.29     5953.85     43.60 o 
   7   8   2      886.62      876.96     17.54 o 
   8   8   2      156.63      137.73      9.56 o 
   9   8   2     1072.62     1071.47     20.67 o 
  10   8   2     1659.65     1601.24     27.15 o 
 -11   9   2       67.05       49.51     12.04 o 
 -10   9   2      129.71      108.53     11.30 o 
  -9   9   2       27.88       16.08      8.74 o 
  -8   9   2       27.38       18.81      7.35 o 
  -7   9   2       26.76       12.11      6.43 o 
  -6   9   2       11.31       16.42      6.58 o 
  -5   9   2      653.20      654.32     11.78 o 
  -4   9   2      493.91      528.50     13.52 o 
  -3   9   2     1008.18     1066.56     17.17 o 
  -2   9   2      743.48      776.65     13.32 o 
  -1   9   2      714.19      734.72     13.35 o 
   0   9   2       85.80       97.85      6.01 o 
   1   9   2      357.11      371.63      9.24 o 
   2   9   2       19.19        8.99      5.50 o 
   3   9   2     1629.32     1617.28     19.70 o 
   4   9   2       27.58       32.18      7.75 o 
   5   9   2     1626.71     1681.73     24.04 o 
   6   9   2     1467.93     1460.08     25.22 o 
   7   9   2        2.98       -8.60      8.80 o 
   8   9   2       23.76       25.51     10.10 o 
   9   9   2      470.00      460.91     17.88 o 
  10   9   2       18.95        6.71     10.68 o 
 -10  10   2     3250.04     3252.71     37.63 o 
  -9  10   2      111.10      110.81     10.92 o 
  -8  10   2     4673.87     4515.88     39.98 o 
  -7  10   2     1057.72      973.83     18.54 o 
  -6  10   2       12.38       -8.49      6.65 o 
  -5  10   2      901.36      872.04     18.35 o 
  -4  10   2     1624.81     1719.59     23.16 o 
  -3  10   2     2660.56     2714.75     27.99 o 
  -2  10   2    10007.13    10028.83     62.46 o 
  -1  10   2      656.56      635.01     13.76 o 
   0  10   2     2544.37     2546.78     23.80 o 
   1  10   2      344.57      369.27     10.01 o 
   2  10   2      588.60      574.69     15.77 o 
   3  10   2      305.04      317.79     11.35 o 
   4  10   2    10101.46    10202.40     68.38 o 
   5  10   2      153.52      150.13     11.77 o 
   6  10   2     5088.28     5094.22     48.85 o 
   7  10   2      405.10      405.84     16.29 o 
   8  10   2      655.69      606.14     18.93 o 
   9  10   2     2017.11     1992.64     35.63 o 
  -9  11   2       51.35       61.20     12.24 o 
  -8  11   2      139.98      142.02     11.91 o 
  -7  11   2        1.43        0.32      9.26 o 
  -6  11   2        1.16       -4.74      8.69 o 
  -5  11   2     1042.43     1080.24     21.85 o 
  -4  11   2        1.89       -2.59      8.04 o 
  -3  11   2       73.22       91.27      9.92 o 
  -2  11   2       10.42       -1.44      7.66 o 
  -1  11   2     4022.87     4066.43     34.64 o 
   0  11   2       90.30       57.41      8.56 o 
   1  11   2        9.16       11.16      6.51 o 
   2  11   2        1.25       -4.25      6.82 o 
   3  11   2       20.77       14.86      7.94 o 
   4  11   2       26.05       35.64      9.53 o 
   5  11   2      217.18      199.40     13.32 o 
   6  11   2      235.18      242.33     14.83 o 
   7  11   2     1593.01     1561.64     28.33 o 
   8  11   2        0.58       -4.49     11.62 o 
  -8  12   2     1520.04     1366.79     34.07 o 
  -7  12   2      548.95      580.74     19.59 o 
  -6  12   2        2.93       -4.80      9.45 o 
  -5  12   2      372.19      393.44     15.08 o 
  -4  12   2     1603.95     1549.66     26.43 o 
  -3  12   2      830.88      793.64     18.77 o 
  -2  12   2     6012.62     6098.91     52.92 o 
  -1  12   2       18.38       19.73      9.14 o 
   0  12   2     1553.15     1635.96     23.83 o 
   1  12   2       97.49       84.41      9.04 o 
   2  12   2      519.27      501.95     14.86 o 
   3  12   2      269.67      231.02     12.88 o 
   4  12   2     6465.57     6546.46     58.06 o 
   5  12   2       62.85       59.88     11.37 o 
   6  12   2     2217.87     2268.28     32.42 o 
   7  12   2      210.87      188.91     15.23 o 
  -6  13   2      235.91      220.04     14.31 o 
  -5  13   2      534.58      481.07     18.40 o 
  -4  13   2        2.37       -8.07     10.09 o 
  -3  13   2      211.78      169.02     12.70 o 
  -2  13   2       46.56       21.42     10.15 o 
  -1  13   2      907.00      936.91     28.33 o 
   0  13   2       34.67       32.69      9.92 o 
   1  13   2      459.30      412.70     15.41 o 
   2  13   2        2.37       -9.09      8.57 o 
   3  13   2      390.49      372.19     15.10 o 
   4  13   2       35.25       36.73     11.07 o 
   5  13   2       47.14       37.73     11.79 o 
  -4  14   2     2564.85     2835.42     37.99 o 
  -3  14   2      165.97      149.61     13.80 o 
  -2  14   2     6779.22     6944.45     60.24 o 
  -1  14   2      132.26      131.63     11.80 o 
   0  14   2     1442.26     1400.17     27.30 o 
   1  14   2        1.14       -8.95      9.99 o 
   2  14   2        7.12       -0.84     10.49 o 
   3  14   2        0.86       -1.63      9.84 o 
 -14   1   3     3128.25     3179.53     47.42 o 
 -13   1   3      115.79      101.20     13.53 o 
 -12   1   3     5941.29     6058.45     57.48 o 
 -11   1   3       51.50       40.40      7.92 o 
 -10   1   3      111.49       86.78      7.47 o 
  -9   1   3    15372.04    15565.35     71.71 o 
  -8   1   3     1002.74      943.57     12.10 o 
  -7   1   3      326.04      323.44      7.56 o 
  -6   1   3     9504.02     9634.92     49.61 o 
  -5   1   3     8678.43     8606.19     48.24 o 
  -4   1   3     9189.96     9549.85     53.75 o 
  -3   1   3    56315.60    56034.80    316.56 o 
  -2   1   3     2461.88     2578.20     28.85 o 
  -1   1   3    26028.11    26252.70    216.91 o 
   0   1   3      266.57      239.92     12.04 o 
   1   1   3     1125.40     1007.29     19.11 o 
   2   1   3        1.98        1.90      4.03 o 
   3   1   3    30494.27    29476.17    140.48 o 
   4   1   3     2959.42     3495.80     22.39 o 
   5   1   3    10407.16     9821.94     46.04 o 
   6   1   3     6111.82     6534.79     37.40 o 
   7   1   3      610.98      618.64     10.26 o 
   8   1   3     4089.25     4019.67     28.89 o 
   9   1   3     4174.40     4121.88     33.63 o 
  10   1   3      241.13      253.85     13.09 o 
  11   1   3     3688.64     3717.77     43.66 o 
  12   1   3      461.30      445.27     29.85 o 
 -13   2   3       40.64       27.96     11.31 o 
 -12   2   3       41.05       31.19      9.10 o 
 -11   2   3     1119.42     1119.32     18.77 o 
 -10   2   3      706.40      648.77     13.79 o 
  -9   2   3     1054.64     1057.65     14.01 o 
  -8   2   3       40.77       29.73      4.95 o 
  -7   2   3      418.12      397.06      8.23 o 
  -6   2   3      691.42      747.85     11.31 o 
  -5   2   3      173.21      187.86      6.99 o 
  -4   2   3     3019.55     3120.45     22.81 o 
  -3   2   3     3128.60     2923.90     25.54 o 
  -2   2   3      263.37      210.90     10.07 o 
  -1   2   3       12.45       13.04      4.32 o 
   0   2   3     9442.01     9463.63     74.88 o 
   1   2   3     3642.53     3655.94     50.05 o 
   2   2   3     2425.66     2505.56     21.24 o 
   3   2   3       34.34       16.94      4.42 o 
   4   2   3     1037.24     1231.54     15.75 o 
   5   2   3     6488.99     7282.92     37.44 o 
   6   2   3     1012.96     1092.88     12.26 o 
   7   2   3      170.68      152.42      6.42 o 
   8   2   3       49.12       39.33      6.22 o 
   9   2   3        4.87       -4.66      6.43 o 
  10   2   3       66.87       75.33      9.81 o 
  11   2   3      174.22      163.68     14.08 o 
  12   2   3      656.73      625.35     28.04 o 
 -13   3   3     1805.80     1908.34     29.64 o 
 -12   3   3     2381.74     2455.75     28.59 o 
 -11   3   3     1387.17     1327.18     20.79 o 
 -10   3   3      926.30      854.50     17.09 o 
  -9   3   3    10919.48    10912.60     58.07 o 
  -8   3   3    11196.61    11231.82     53.52 o 
  -7   3   3       25.09       19.81      4.30 o 
  -6   3   3     5563.76     5725.79     31.47 o 
  -5   3   3     6173.92     5689.77     31.84 o 
  -4   3   3     5071.07     5155.76     31.59 o 
  -3   3   3     4192.96     4893.67     77.02 o 
  -2   3   3     1541.84     1607.71     18.50 o 
  -1   3   3      695.07      564.87     12.14 o 
   0   3   3        6.16       -9.83      4.92 o 
   1   3   3      395.81      303.87      7.63 o 
   2   3   3      717.54      699.09      9.92 o 
   3   3   3    17499.21    16747.21     81.02 o 
   4   3   3      858.21      857.81     11.46 o 
   5   3   3    13539.90    12905.56     61.06 o 
   6   3   3     6639.32     6673.22     35.00 o 
   7   3   3     1973.30     2023.28     18.82 o 
   8   3   3     8713.44     8567.25     51.63 o 
   9   3   3     5837.12     6027.67     43.25 o 
  10   3   3      356.45      332.79     13.06 o 
  11   3   3     6571.36     6750.77     57.08 o 
  12   3   3      731.01      667.25     28.68 o 
 -13   4   3      245.02      246.72     15.68 o 
 -12   4   3       55.59       48.25     10.52 o 
 -11   4   3     1393.97     1394.19     22.48 o 
 -10   4   3       60.21       66.01      8.32 o 
  -9   4   3      861.22      851.27     14.47 o 
  -8   4   3     1365.74     1504.25     16.03 o 
  -7   4   3     1128.84     1110.83     13.32 o 
  -6   4   3     2036.06     1993.07     16.13 o 
  -5   4   3      339.42      332.15      8.26 o 
  -4   4   3      457.27      494.86      7.78 o 
  -3   4   3     3794.31     4170.71     25.53 o 
  -2   4   3      844.43      933.29     21.08 o 
  -1   4   3      172.57      215.24      7.52 o 
   0   4   3      617.28      587.19      9.99 o 
   1   4   3      569.24      574.69     12.58 o 
   2   4   3       38.32       71.04      5.97 o 
   3   4   3       84.91      109.23      5.38 o 
   4   4   3     1654.10     1600.34     17.51 o 
   5   4   3     1131.38     1175.59     13.13 o 
   6   4   3       86.16       66.44      5.47 o 
   7   4   3      182.58      147.69      7.44 o 
   8   4   3        0.40       -2.09      5.83 o 
   9   4   3       80.41       92.33      8.33 o 
  10   4   3       77.16       66.64      9.60 o 
  11   4   3        0.20       -6.31      9.61 o 
  12   4   3       41.33       41.99     12.52 o 
 -13   5   3        7.91       -9.12     10.82 o 
 -12   5   3     2329.98     2316.95     29.63 o 
 -11   5   3     1313.84     1291.04     24.35 o 
 -10   5   3      585.86      589.32     15.01 o 
  -9   5   3     9733.88     9664.37     51.31 o 
  -8   5   3      608.60      571.26     10.64 o 
  -7   5   3     2114.58     2190.43     17.44 o 
  -6   5   3     3130.39     2972.52     21.12 o 
  -5   5   3     9177.28     9013.20     45.12 o 
  -4   5   3      362.72      343.84      6.88 o 
  -3   5   3    46305.85    46514.23    216.99 o 
  -2   5   3      877.86      875.52     14.45 o 
  -1   5   3    12356.66    12464.03     77.36 o 
   0   5   3       13.56       11.02      2.93 o 
   1   5   3     2567.92     2564.11     24.59 o 
   2   5   3      255.69      225.51      6.42 o 
   3   5   3    13040.57    12254.53     64.58 o 
   4   5   3        4.92        8.94      3.94 o 
   5   5   3    11739.35    11426.71     54.21 o 
   6   5   3     1244.72     1213.61     14.84 o 
   7   5   3      370.17      395.57     11.02 o 
   8   5   3      638.19      609.63     17.50 o 
   9   5   3     2095.16     2031.77     24.72 o 
  10   5   3       38.94       28.94      9.46 o 
  11   5   3     1488.50     1520.01     26.40 o 
 -12   6   3      546.54      459.84     20.92 o 
 -11   6   3       11.36       -3.03      9.22 o 
 -10   6   3       12.96        4.40      8.18 o 
  -9   6   3      256.17      271.43     10.01 o 
  -8   6   3       76.41       64.75      6.45 o 
  -7   6   3      160.51      124.25      6.35 o 
  -6   6   3      700.41      723.50     10.23 o 
  -5   6   3       32.68       32.03      4.21 o 
  -4   6   3       79.89       61.88      4.51 o 
  -3   6   3      118.08       98.93      5.28 o 
  -2   6   3     1480.64     1651.86     16.25 o 
  -1   6   3      122.42      146.36      6.08 o 
   0   6   3      535.73      641.67     11.54 o 
   1   6   3      178.84      202.69      7.62 o 
   2   6   3      810.05      885.11     13.00 o 
   3   6   3      137.08      110.89      5.82 o 
   4   6   3      586.65      616.64     11.57 o 
   5   6   3     1298.13     1319.79     14.90 o 
   6   6   3      251.47      320.11      8.65 o 
   7   6   3       20.79       25.12      5.93 o 
   8   6   3      266.90      281.73     10.59 o 
   9   6   3       51.53       50.14      8.69 o 
  10   6   3        0.05       -2.56      9.31 o 
  11   6   3       15.95       21.22     11.38 o 
 -12   7   3      507.45      457.07     19.57 o 
 -11   7   3     1487.59     1545.28     34.38 o 
 -10   7   3      594.96      545.52     16.01 o 
  -9   7   3      924.31      851.56     16.22 o 
  -8   7   3      261.36      257.36      9.45 o 
  -7   7   3       26.12       23.98      5.55 o 
  -6   7   3     1838.71     1731.90     15.91 o 
  -5   7   3     2500.93     2478.13     18.29 o 
  -4   7   3       35.99       29.03      4.25 o 
  -3   7   3    47636.50    48142.07    196.77 o 
  -2   7   3     1442.49     1499.80     16.35 o 
  -1   7   3     4333.57     4211.04     28.57 o 
   0   7   3      262.00      271.94      7.41 o 
   1   7   3     1724.51     1646.57     17.24 o 
   2   7   3        3.49        2.30      4.18 o 
   3   7   3    19713.11    19304.69     95.77 o 
   4   7   3        1.57        8.06      5.18 o 
   5   7   3     8918.26     8913.02     53.64 o 
   6   7   3     1875.23     1755.46     19.34 o 
   7   7   3      506.99      473.98     12.52 o 
   8   7   3      466.37      462.02     14.68 o 
   9   7   3     3633.39     3607.15     33.98 o 
  10   7   3       22.51       -5.68      9.64 o 
 -11   8   3      124.14       94.73     14.43 o 
 -10   8   3      619.88      587.95     16.86 o 
  -9   8   3       33.65       32.75      8.03 o 
  -8   8   3       61.94       63.32      7.72 o 
  -7   8   3       75.79       78.08      6.77 o 
  -6   8   3       35.65       40.15      5.33 o 
  -5   8   3      474.97      467.80     11.65 o 
  -4   8   3       97.85      102.67      5.24 o 
  -3   8   3      498.11      519.95     10.62 o 
  -2   8   3      344.55      314.69      8.31 o 
  -1   8   3     2525.38     2468.43     21.38 o 
   0   8   3       10.96        1.05      4.36 o 
   1   8   3       29.49       39.14      5.18 o 
   2   8   3      371.02      357.15     10.01 o 
   3   8   3      362.95      410.10     15.37 o 
   4   8   3     1863.66     1857.37     22.11 o 
   5   8   3     2060.49     1956.81     25.27 o 
   6   8   3     1130.98     1162.46     21.17 o 
   7   8   3      141.82      145.55     10.86 o 
   8   8   3      335.27      327.62     14.33 o 
   9   8   3       75.47       57.64      9.67 o 
  10   8   3      110.08       83.82     11.26 o 
 -11   9   3     2799.25     2866.79     38.24 o 
 -10   9   3       41.43       21.43     10.32 o 
  -9   9   3     3846.22     3812.24     33.23 o 
  -8   9   3      740.11      690.98     14.04 o 
  -7   9   3      318.01      307.77      9.79 o 
  -6   9   3     1833.57     1880.78     22.01 o 
  -5   9   3     1166.70     1112.47     17.63 o 
  -4   9   3       76.31       54.95      7.13 o 
  -3   9   3    15393.92    16073.03     83.34 o 
  -2   9   3       32.21       17.08      5.54 o 
  -1   9   3      814.55      739.74     12.69 o 
   0   9   3       23.90       16.17      5.69 o 
   1   9   3     1309.49     1281.76     15.45 o 
   2   9   3       13.83       -2.70      5.51 o 
   3   9   3     9413.49     9205.88     58.62 o 
   4   9   3      214.19      198.61     10.61 o 
   5   9   3     8718.02     8592.09     60.85 o 
   6   9   3     1676.57     1623.85     24.86 o 
   7   9   3       24.68       30.22      9.98 o 
   8   9   3      490.62      452.81     17.63 o 
   9   9   3     1579.17     1479.93     27.84 o 
 -10  10   3       50.80       39.52     10.40 o 
  -9  10   3      157.44      137.19     10.50 o 
  -8  10   3      386.86      403.77     13.04 o 
  -7  10   3       98.87       70.72      9.59 o 
  -6  10   3      396.54      384.16     14.17 o 
  -5  10   3       94.30       86.46      9.22 o 
  -4  10   3      150.07      171.17     10.06 o 
  -3  10   3      473.75      470.69     12.83 o 
  -2  10   3     1848.22     1909.38     20.47 o 
  -1  10   3        2.51      -12.25      6.27 o 
   0  10   3     1736.41     1787.91     26.93 o 
   1  10   3      367.32      383.02      9.92 o 
   2  10   3        2.45       -3.85      6.16 o 
   3  10   3     1525.65     1526.25     24.35 o 
   4  10   3       38.79       22.30      8.78 o 
   5  10   3        9.71       10.39      9.33 o 
   6  10   3      492.42      478.50     18.54 o 
   7  10   3       83.60       79.03     12.42 o 
   8  10   3      268.80      240.20     14.63 o 
   9  10   3        2.54       -0.17     16.43 o 
  -9  11   3     4236.33     4295.40     43.40 o 
  -8  11   3     1335.52     1285.97     24.28 o 
  -7  11   3       54.18       43.00      9.81 o 
  -6  11   3      108.75       98.68     11.24 o 
  -5  11   3     1612.96     1686.02     25.08 o 
  -4  11   3      290.12      283.26     14.69 o 
  -3  11   3    10111.79    10505.55     68.24 o 
  -2  11   3       17.58       16.05      7.59 o 
  -1  11   3      892.54      980.58     17.92 o 
   0  11   3      292.20      277.25     12.29 o 
   1  11   3      397.12      355.62     11.44 o 
   2  11   3       54.67       65.16      8.09 o 
   3  11   3     5827.82     5868.92     48.11 o 
   4  11   3       16.10        1.85      8.95 o 
   5  11   3     3945.21     3933.88     40.75 o 
   6  11   3       45.59       53.05     11.99 o 
   7  11   3       51.04       46.22     12.90 o 
   8  11   3      520.41      487.15     19.51 o 
  -8  12   3       50.90       43.49     12.17 o 
  -7  12   3       94.29       69.16     11.22 o 
  -6  12   3      140.05      284.04     15.02 o 
  -5  12   3        0.90      -12.63      9.16 o 
  -4  12   3     1675.84     1610.02     25.50 o 
  -3  12   3      186.11      200.70     11.64 o 
  -2  12   3        5.67       -9.76      8.58 o 
  -1  12   3      490.29      501.20     15.13 o 
   0  12   3       33.70       25.03      9.06 o 
   1  12   3      341.23      353.14     12.61 o 
   2  12   3       53.48       61.13      9.35 o 
   3  12   3       71.31       92.39     10.75 o 
   4  12   3        0.37        6.60     10.73 o 
   5  12   3      272.31      259.69     15.69 o 
   6  12   3     2044.26     2113.47     35.45 o 
  -6  13   3      306.32      289.40     16.34 o 
  -5  13   3     2200.43     2201.90     41.51 o 
  -4  13   3      484.08      453.62     17.79 o 
  -3  13   3     6027.40     5912.68     57.84 o 
  -2  13   3      117.12      107.12     11.42 o 
  -1  13   3     3148.56     3201.46     34.67 o 
   0  13   3       68.76       71.37     11.45 o 
   1  13   3       46.42       53.36     10.67 o 
   2  13   3       11.72       19.61     10.93 o 
   3  13   3     6914.81     7028.71     65.60 o 
   4  13   3      523.70      521.55     19.62 o 
   5  13   3     3898.02     4018.72     44.28 o 
  -4  14   3      314.23      287.65     18.87 o 
  -3  14   3       57.76       80.65     13.51 o 
  -2  14   3      377.75      337.08     15.49 o 
  -1  14   3        0.44      -12.68     10.75 o 
   0  14   3      684.73      719.96     21.66 o 
   1  14   3      127.47      117.49     13.43 o 
   2  14   3      242.57      213.97     15.28 o 
   3  14   3       10.52       28.66     10.70 o 
 -14   0   4      363.71      317.22     29.46 o 
 -13   0   4     1899.17     1844.18     43.98 o 
 -12   0   4      120.22      132.30     17.18 o 
 -11   0   4      599.35      593.08     25.27 o 
 -10   0   4     7150.05     7165.20     62.95 o 
  -9   0   4     2657.25     2546.65     32.23 o 
  -8   0   4     1798.29     1716.64     22.40 o 
  -7   0   4      990.47      985.07     17.97 o 
  -6   0   4    13586.49    13485.84    107.14 o 
  -5   0   4    13326.04    14222.57    131.18 o 
  -4   0   4     8989.69     8043.10     69.82 o 
  -3   0   4      720.88      689.19     16.79 o 
  -2   0   4     8464.73     8130.42     75.04 o 
  -1   0   4      201.28      175.66     14.50 o 
   0   0   4    30946.14    31004.96    269.69 o 
   1   0   4      618.23      694.98     22.39 o 
   2   0   4    82563.65    85156.59    581.71 o 
   3   0   4       91.19       75.82      6.79 o 
   4   0   4    21103.61    21596.59    156.52 o 
   5   0   4    14124.83    13915.38     78.34 o 
   6   0   4      449.14      490.89     12.25 o 
   7   0   4     1736.23     1990.09     25.63 o 
   8   0   4     1849.61     1824.63     31.06 o 
   9   0   4       46.16       52.45     12.40 o 
  10   0   4     7335.87     7551.88     78.33 o 
  11   0   4       93.44       72.28     17.27 o 
  12   0   4      186.57      219.14     25.21 o 
 -14   1   4       38.04       44.15     15.06 o 
 -13   1   4        2.83       28.41     11.52 o 
 -12   1   4      369.56      357.14     15.00 o 
 -11   1   4       27.89       36.12      7.50 o 
 -10   1   4     1737.18     1724.69     20.14 o 
  -9   1   4       62.99       36.25      5.63 o 
  -8   1   4      233.78      254.09      7.58 o 
  -7   1   4       67.48       57.30      4.65 o 
  -6   1   4      174.63      184.12      6.26 o 
  -5   1   4     4169.91     4488.67     30.89 o 
  -4   1   4      615.61      647.83     10.92 o 
  -3   1   4    34517.73    36029.33    191.92 o 
  -2   1   4     3982.10     4038.61     32.18 o 
  -1   1   4     1986.57     2024.93     25.28 o 
   0   1   4       87.30       17.26      6.03 o 
   1   1   4      132.90      154.36      6.81 o 
   2   1   4      378.45      348.93      9.91 o 
   3   1   4      280.19      324.15      7.95 o 
   4   1   4     1071.55     1044.47     11.62 o 
   5   1   4     1137.25     1075.31     11.15 o 
   6   1   4      781.70      968.06     11.29 o 
   7   1   4       61.94       36.78      5.37 o 
   8   1   4       30.98        8.36      5.91 o 
   9   1   4       67.48       40.07      8.71 o 
  10   1   4        3.24       23.30      9.65 o 
  11   1   4      356.00      288.37     18.06 o 
  12   1   4       23.14        4.55     12.98 o 
 -14   2   4      513.67      460.00     23.17 o 
 -13   2   4     4136.37     4205.93     49.24 o 
 -12   2   4      352.90      343.87     13.70 o 
 -11   2   4       24.25       15.62      7.84 o 
 -10   2   4     5166.18     5098.13     38.47 o 
  -9   2   4     5527.61     5725.32     36.88 o 
  -8   2   4      866.60      854.81     12.37 o 
  -7   2   4     9392.12     9031.64     42.70 o 
  -6   2   4    23976.01    24559.28    101.53 o 
  -5   2   4     3644.97     3846.85     24.29 o 
  -4   2   4    19550.49    18376.09     91.18 o 
  -3   2   4     1407.92     1601.57     15.63 o 
  -2   2   4     4539.90     5001.30     36.32 o 
  -1   2   4    11505.23    11711.19     93.10 o 
   0   2   4    15787.63    15625.63    109.19 o 
   1   2   4       59.25       37.98      4.45 o 
   2   2   4    41499.84    40866.44    193.31 o 
   3   2   4     3382.57     3768.58     24.71 o 
   4   2   4    10121.13     9357.47     46.26 o 
   5   2   4     3488.54     3439.79     23.38 o 
   6   2   4      152.33      178.30      6.49 o 
   7   2   4     1928.45     1848.97     16.74 o 
   8   2   4     4003.42     4155.76     30.72 o 
   9   2   4      253.91      247.13     11.55 o 
  10   2   4     7510.98     7524.28     62.06 o 
  11   2   4       85.64       67.76     12.61 o 
  12   2   4      245.34      204.33     16.49 o 
 -13   3   4        2.53        0.59     11.96 o 
 -12   3   4       69.70       71.81      9.56 o 
 -11   3   4      732.90      682.86     15.45 o 
 -10   3   4      185.85      200.34     10.72 o 
  -9   3   4      328.13      336.98     11.21 o 
  -8   3   4      271.92      236.11      7.73 o 
  -7   3   4      896.20      938.42     11.36 o 
  -6   3   4      430.24      424.82      8.04 o 
  -5   3   4     4128.54     4565.78     26.53 o 
  -4   3   4     1369.16     1439.17     13.15 o 
  -3   3   4     1909.67     2018.89     18.46 o 
  -2   3   4     1235.10     1234.44     14.82 o 
  -1   3   4      283.95      336.88      8.63 o 
   0   3   4      980.79      989.47     17.50 o 
   1   3   4      174.34      181.00      6.87 o 
   2   3   4      113.42      105.93      6.00 o 
   3   3   4      641.37      638.23     10.60 o 
   4   3   4       71.02       71.18      5.05 o 
   5   3   4      158.42      136.85      6.02 o 
   6   3   4     1187.53     1248.50     16.72 o 
   7   3   4       91.20       71.71      6.16 o 
   8   3   4      286.53      266.15      9.73 o 
   9   3   4      127.57      122.19      9.26 o 
  10   3   4      822.71      807.93     28.16 o 
  11   3   4      223.73      212.51     14.56 o 
 -13   4   4     2984.73     3053.80     48.41 o 
 -12   4   4      895.28      915.08     20.62 o 
 -11   4   4       41.30       35.17      8.84 o 
 -10   4   4     7139.53     7175.44     48.01 o 
  -9   4   4     3013.47     2955.54     25.31 o 
  -8   4   4       34.97       13.17      5.25 o 
  -7   4   4     8088.50     7978.17     41.71 o 
  -6   4   4     7050.61     6735.44     36.68 o 
  -5   4   4     1324.52     1311.71     17.18 o 
  -4   4   4    24398.37    24198.01    103.05 o 
  -3   4   4     9953.32    10356.41     58.07 o 
  -2   4   4       34.84       83.39      5.34 o 
  -1   4   4      187.67      193.12      6.18 o 
   0   4   4      518.76      494.26      8.34 o 
   1   4   4       51.09       43.61      4.74 o 
   2   4   4    13272.29    12055.69     67.98 o 
   3   4   4       26.79       13.09      4.05 o 
   4   4   4    10596.65     9964.02     52.14 o 
   5   4   4      631.04      650.04     11.05 o 
   6   4   4     1156.60     1128.89     16.08 o 
   7   4   4     3586.18     3382.17     26.49 o 
   8   4   4     4572.77     4428.61     33.01 o 
   9   4   4      486.27      484.37     15.52 o 
  10   4   4     4079.58     4079.84     46.14 o 
  11   4   4      306.91      325.12     16.28 o 
 -13   5   4       52.41       68.46     11.89 o 
 -12   5   4      291.26      263.34     13.63 o 
 -11   5   4        0.69       -3.10      8.15 o 
 -10   5   4      350.28      339.35     11.89 o 
  -9   5   4      229.37      206.20      8.68 o 
  -8   5   4        2.99       -6.64      4.69 o 
  -7   5   4      443.39      416.41      9.21 o 
  -6   5   4        7.71        1.38      3.78 o 
  -5   5   4     1992.23     2070.27     15.90 o 
  -4   5   4     5099.50     5455.40     31.92 o 
  -3   5   4     1361.52     1517.03     13.93 o 
  -2   5   4        3.75       -0.27      4.75 o 
  -1   5   4     1973.89     2153.15     21.33 o 
   0   5   4       86.59      115.85      4.50 o 
   1   5   4       36.00       57.09      5.65 o 
   2   5   4       83.67       86.51      5.94 o 
   3   5   4     3011.82     3127.72     24.18 o 
   4   5   4      634.12      658.15     10.26 o 
   5   5   4     3121.83     3255.16     23.96 o 
   6   5   4      116.57      107.37      7.62 o 
   7   5   4     2153.46     2127.28     22.16 o 
   8   5   4      320.59      331.10     11.61 o 
   9   5   4       46.58       33.99      9.20 o 
  10   5   4       93.07       79.96     10.47 o 
  11   5   4       35.05       31.03     12.42 o 
 -13   6   4     1526.02     1468.52     47.58 o 
 -12   6   4     1405.98     1396.88     32.47 o 
 -11   6   4        1.02       -3.59      8.48 o 
 -10   6   4     5754.96     5670.79     42.57 o 
  -9   6   4       76.67       66.21      7.21 o 
  -8   6   4       60.75       40.56      5.93 o 
  -7   6   4     2315.30     2428.82     19.59 o 
  -6   6   4      343.01      310.63      7.24 o 
  -5   6   4     5578.69     5580.02     29.22 o 
  -4   6   4    42870.34    43370.70    183.49 o 
  -3   6   4     1254.63     1193.97     14.59 o 
  -2   6   4    30760.43    30887.82    163.79 o 
  -1   6   4        3.36       -6.39      3.20 o 
   0   6   4      982.69      869.35     13.73 o 
   1   6   4        3.86        8.78      3.55 o 
   2   6   4    13066.54    12755.72     67.11 o 
   3   6   4      144.99      123.34      6.02 o 
   4   6   4    20721.40    19940.46     94.15 o 
   5   6   4     1727.71     1847.85     17.50 o 
   6   6   4      737.67      766.58     12.83 o 
   7   6   4     1681.41     1669.51     22.27 o 
   8   6   4     4977.67     4924.19     37.94 o 
   9   6   4      227.80      212.06     11.27 o 
  10   6   4     2152.94     2254.30     27.80 o 
  11   6   4      724.68      731.28     22.60 o 
 -12   7   4      526.57      516.13     19.76 o 
 -11   7   4       20.29       13.20     10.81 o 
 -10   7   4       93.10       78.17      9.79 o 
  -9   7   4      350.28      314.01     11.12 o 
  -8   7   4     1062.06     1056.34     14.93 o 
  -7   7   4       37.53       34.69      5.40 o 
  -6   7   4       58.15       28.39      4.79 o 
  -5   7   4     1083.94     1059.52     13.02 o 
  -4   7   4     4266.10     4241.99     28.15 o 
  -3   7   4     3827.64     4064.40     28.14 o 
  -2   7   4     2142.76     2104.52     19.06 o 
  -1   7   4     1807.78     1898.21     17.85 o 
   0   7   4      379.90      388.00     10.13 o 
   1   7   4       34.67       38.77      4.95 o 
   2   7   4       21.76       12.91      4.86 o 
   3   7   4      192.76      187.79      8.30 o 
   4   7   4      765.63      807.12     14.52 o 
   5   7   4      331.31      345.93     11.58 o 
   6   7   4      791.03      745.23     14.59 o 
   7   7   4       33.71       34.54      7.25 o 
   8   7   4       14.74       12.87      8.13 o 
   9   7   4       12.04       -4.44      8.76 o 
  10   7   4        0.94        3.10      9.93 o 
 -12   8   4     1169.70     1089.90     27.75 o 
 -11   8   4        0.30       -9.78     10.63 o 
 -10   8   4     4249.24     4189.50     38.25 o 
  -9   8   4     1139.44     1093.84     18.38 o 
  -8   8   4      345.61      334.73     10.50 o 
  -7   8   4     4039.84     3968.76     28.23 o 
  -6   8   4      873.41      850.55     16.69 o 
  -5   8   4     1465.60     1544.44     16.37 o 
  -4   8   4    20902.90    20814.40     95.38 o 
  -3   8   4     4480.05     4674.26     32.70 o 
  -2   8   4     8904.98     8893.49     54.42 o 
  -1   8   4      355.38      340.58      8.70 o 
   0   8   4     5891.77     5931.00     40.74 o 
   1   8   4       21.30        9.70      4.84 o 
   2   8   4    15787.46    15576.38     82.42 o 
   3   8   4       39.53       48.24      6.84 o 
   4   8   4     8691.38     8429.96     53.05 o 
   5   8   4      245.43      219.45     10.75 o 
   6   8   4       64.94       48.47      8.24 o 
   7   8   4      744.06      708.29     18.34 o 
   8   8   4     4941.39     4918.34     48.80 o 
   9   8   4        3.08       -6.91      9.93 o 
  10   8   4     1454.56     1439.22     26.94 o 
 -11   9   4      355.80      315.97     17.09 o 
 -10   9   4        1.17       -7.05      9.29 o 
  -9   9   4       56.39       47.38      8.51 o 
  -8   9   4        0.39      -12.57      6.29 o 
  -7   9   4       26.27       27.20      6.81 o 
  -6   9   4        1.51      -11.55      6.19 o 
  -5   9   4        9.68       -1.31      5.42 o 
  -4   9   4      998.80      983.40     14.50 o 
  -3   9   4     1317.66     1392.76     23.92 o 
  -2   9   4      636.12      613.82     18.31 o 
  -1   9   4      191.39      188.36      7.82 o 
   0   9   4        1.11       -7.61      4.76 o 
   1   9   4        2.31       -4.17      5.08 o 
   2   9   4      562.78      567.65     13.22 o 
   3   9   4     2562.67     2482.70     27.55 o 
   4   9   4      101.05      115.58      9.34 o 
   5   9   4      112.01      107.24     11.28 o 
   6   9   4        5.50      -13.16      8.21 o 
   7   9   4       11.61       -4.81      9.17 o 
   8   9   4       34.92       -0.19     10.67 o 
   9   9   4      174.07      195.31     15.22 o 
 -10  10   4     2659.25     2728.36     30.96 o 
  -9  10   4     1382.09     1443.52     27.30 o 
  -8  10   4      323.94      311.72     11.93 o 
  -7  10   4     1367.83     1419.70     21.12 o 
  -6  10   4      598.33      665.03     16.47 o 
  -5  10   4       14.40        2.51      7.14 o 
  -4  10   4    10567.95    10644.02     68.86 o 
  -3  10   4        3.55       -7.76      6.32 o 
  -2  10   4     3692.61     3797.09     34.66 o 
  -1  10   4        9.49       -1.99      5.60 o 
   0  10   4       40.18       25.17      7.10 o 
   1  10   4       58.96       46.75      6.80 o 
   2  10   4     1972.05     1886.42     23.67 o 
   3  10   4       48.50       52.57      8.77 o 
   4  10   4     4438.67     4558.18     42.30 o 
   5  10   4      337.53      347.12     14.97 o 
   6  10   4     2334.31     2275.60     34.32 o 
   7  10   4      965.26      926.00     24.66 o 
   8  10   4     2877.22     2931.11     39.41 o 
  -9  11   4      530.22      503.05     20.19 o 
  -8  11   4      126.67      105.07     13.41 o 
  -7  11   4     1047.27     1037.13     22.81 o 
  -6  11   4       98.95       91.03     10.43 o 
  -5  11   4      957.93      914.48     20.91 o 
  -4  11   4      120.39      129.42      9.31 o 
  -3  11   4      209.36      213.67     11.83 o 
  -2  11   4      285.90      293.63     10.83 o 
  -1  11   4        7.50        3.34      7.35 o 
   0  11   4       57.25       41.47      8.76 o 
   1  11   4      167.84      164.01     10.17 o 
   2  11   4       15.17        3.22      7.24 o 
   3  11   4      241.14      206.50     12.31 o 
   4  11   4      525.27      527.39     16.87 o 
   5  11   4      934.64      923.51     24.12 o 
   6  11   4      252.78      225.92     15.60 o 
   7  11   4      275.37      291.96     18.44 o 
  -8  12   4      345.37      400.95     16.58 o 
  -7  12   4     1566.43     1546.68     33.39 o 
  -6  12   4     2095.29     2143.98     32.08 o 
  -5  12   4        4.03        5.67      8.86 o 
  -4  12   4     9758.54     9969.38     71.86 o 
  -3  12   4      578.56      611.10     17.50 o 
  -2  12   4     2904.69     3155.33     32.63 o 
  -1  12   4       95.09       84.55     11.61 o 
   0  12   4      396.59      351.16     18.05 o 
   1  12   4      214.75      190.10     11.01 o 
   2  12   4     7410.22     7538.48     54.09 o 
   3  12   4      693.80      701.28     18.97 o 
   4  12   4     4101.67     4273.67     42.79 o 
   5  12   4      257.03      240.62     15.21 o 
   6  12   4      122.36      122.44     15.20 o 
  -6  13   4       21.45       26.38     10.05 o 
  -5  13   4       37.17       20.97     11.84 o 
  -4  13   4       14.63       17.44     11.09 o 
  -3  13   4       43.66       44.35     11.54 o 
  -2  13   4      460.29      438.54     17.25 o 
  -1  13   4      558.35      568.94     17.24 o 
   0  13   4      354.16      368.29     15.50 o 
   1  13   4      234.39      266.17     13.06 o 
   2  13   4      139.48      160.56     12.85 o 
   3  13   4        7.22        5.61     10.18 o 
   4  13   4      550.12      552.78     24.06 o 
  -4  14   4     2479.87     2509.79     48.41 o 
  -3  14   4       37.94       14.41     12.34 o 
  -2  14   4      470.79      510.75     20.15 o 
  -1  14   4       83.65       74.88     11.72 o 
   0  14   4      237.44      274.06     17.29 o 
   1  14   4        0.29        1.13     11.53 o 
   2  14   4     6391.98     6496.04     74.80 o 
 -14   1   5     3478.26     3670.90     75.05 o 
 -13   1   5      501.43      504.56     19.28 o 
 -12   1   5      566.17      518.47     15.99 o 
 -11   1   5     4793.20     4731.08     38.66 o 
 -10   1   5     2131.51     2198.03     21.63 o 
  -9   1   5      895.48      878.01     13.21 o 
  -8   1   5     4729.29     4578.70     29.27 o 
  -7   1   5     6102.10     6063.94     33.53 o 
  -6   1   5     9499.11     9478.49     53.73 o 
  -5   1   5    34132.44    33191.19    163.22 o 
  -4   1   5     5464.74     5542.40     34.12 o 
  -3   1   5     2957.38     2695.26     22.39 o 
  -2   1   5     1303.36     1172.48     20.41 o 
  -1   1   5     8674.19     8479.25     57.39 o 
   0   1   5      855.05      792.02     13.58 o 
   1   1   5    47498.97    48517.28    218.94 o 
   2   1   5     1034.41     1124.34     13.89 o 
   3   1   5    45479.99    46287.36    190.86 o 
   4   1   5       92.42      111.54      5.63 o 
   5   1   5      350.73      287.90      7.41 o 
   6   1   5     2206.27     2189.43     20.88 o 
   7   1   5     7141.30     7372.61     39.86 o 
   8   1   5        7.77        4.93      6.58 o 
   9   1   5     4092.93     4164.44     39.52 o 
  10   1   5       60.69       69.17     13.33 o 
  11   1   5      328.90      364.70     20.51 o 
 -14   2   5       37.53       34.30     13.00 o 
 -13   2   5       38.72       56.26     11.42 o 
 -12   2   5      196.86      180.16     12.38 o 
 -11   2   5      736.06      715.75     16.40 o 
 -10   2   5       96.38      104.16      8.13 o 
  -9   2   5       33.00       16.88      5.85 o 
  -8   2   5      331.39      304.93      8.39 o 
  -7   2   5      306.69      339.39      7.66 o 
  -6   2   5     5665.64     5837.36     34.49 o 
  -5   2   5      181.34      208.68      6.55 o 
  -4   2   5    16560.87    17926.24     91.02 o 
  -3   2   5      418.78      528.88      9.39 o 
  -2   2   5     2118.37     2179.34     23.38 o 
  -1   2   5     1441.32     1418.68     16.76 o 
   0   2   5     4253.51     4329.43     35.87 o 
   1   2   5      665.98      579.34     11.97 o 
   2   2   5     1133.70     1127.34     18.48 o 
   3   2   5      703.05      821.85     12.46 o 
   4   2   5      491.70      555.84      9.36 o 
   5   2   5      172.86      182.43      7.26 o 
   6   2   5       81.82       71.77      5.45 o 
   7   2   5      561.16      559.40     10.82 o 
   8   2   5      402.38      366.45     12.21 o 
   9   2   5      378.45      387.95     16.77 o 
  10   2   5        0.78      -13.67      9.93 o 
  11   2   5      250.28      243.54     20.36 o 
 -14   3   5     2428.01     2467.34     42.25 o 
 -13   3   5     1115.18     1095.94     27.76 o 
 -12   3   5       49.66       42.08      9.94 o 
 -11   3   5     5660.21     5672.27     45.85 o 
 -10   3   5     2013.82     2000.38     25.19 o 
  -9   3   5       60.85       61.54      6.98 o 
  -8   3   5     3443.26     3401.33     23.98 o 
  -7   3   5     6366.52     6539.60     34.07 o 
  -6   3   5     2159.29     2150.63     16.57 o 
  -5   3   5    45048.18    45315.93    187.56 o 
  -4   3   5    14751.67    15572.98     71.56 o 
  -3   3   5      424.92      285.99      7.44 o 
  -2   3   5        5.97       -7.19      4.32 o 
  -1   3   5     1224.80     1011.13     13.07 o 
   0   3   5        0.43        2.06      2.98 o 
   1   3   5    21412.80    20309.32    105.73 o 
   2   3   5      100.87       95.91      5.44 o 
   3   3   5    11016.13    10486.25     53.54 o 
   4   3   5     1364.52     1321.45     13.05 o 
   5   3   5       19.96       18.58      4.27 o 
   6   3   5      175.18      169.35      6.98 o 
   7   3   5     8967.36     8800.41     47.60 o 
   8   3   5       60.10       54.32      7.45 o 
   9   3   5    13210.83    13217.77     86.13 o 
  10   3   5       57.35       57.36     11.27 o 
  11   3   5     1606.86     1581.00     37.55 o 
 -13   4   5      692.52      697.48     26.42 o 
 -12   4   5      262.56      234.45     13.50 o 
 -11   4   5      205.20      198.42     11.24 o 
 -10   4   5     1032.20     1029.66     20.09 o 
  -9   4   5       99.47       91.11      8.00 o 
  -8   4   5      866.31      895.54     13.33 o 
  -7   4   5     1589.00     1610.80     15.40 o 
  -6   4   5     2964.80     3120.44     20.99 o 
  -5   4   5      535.99      608.46      9.05 o 
  -4   4   5      181.31      227.29      6.50 o 
  -3   4   5     1861.98     1976.34     17.16 o 
  -2   4   5     5987.35     6330.86     40.92 o 
  -1   4   5      277.90      313.17      9.43 o 
   0   4   5       59.52       76.26      4.87 o 
   1   4   5      505.57      539.97      9.44 o 
   2   4   5      960.22      933.65     13.30 o 
   3   4   5       16.71        9.97      3.72 o 
   4   4   5     3995.97     4153.02     27.51 o 
   5   4   5       13.75        8.28      4.32 o 
   6   4   5       25.09       27.67      5.76 o 
   7   4   5      105.64      104.29      7.26 o 
   8   4   5       11.17       -9.72      6.35 o 
   9   4   5      307.92      301.16     12.86 o 
  10   4   5       60.18       46.63     10.43 o 
  11   4   5        0.43      -25.14     12.57 o 
 -13   5   5      679.03      710.72     22.83 o 
 -12   5   5       62.44       68.97     10.41 o 
 -11   5   5     4474.64     4512.89     37.76 o 
 -10   5   5     1336.50     1458.53     19.84 o 
  -9   5   5      133.09      116.59      7.56 o 
  -8   5   5     9172.40     9323.18     47.82 o 
  -7   5   5     3242.45     3196.99     23.28 o 
  -6   5   5     4027.93     4308.03     26.96 o 
  -5   5   5    20591.42    20735.74     87.09 o 
  -4   5   5     1162.36     1205.74     14.61 o 
  -3   5   5     6709.33     6367.94     44.29 o 
  -2   5   5     2020.92     2040.52     20.22 o 
  -1   5   5      668.55      638.77     11.24 o 
   0   5   5      505.94      584.97     11.29 o 
   1   5   5    23303.66    22571.33    128.40 o 
   2   5   5        9.01       -4.41      4.28 o 
   3   5   5    11237.39    10697.64     57.18 o 
   4   5   5     1998.24     2087.65     18.17 o 
   5   5   5       49.41       53.58      5.62 o 
   6   5   5     1058.58     1029.29     15.13 o 
   7   5   5     2316.05     2265.99     25.92 o 
   8   5   5      583.92      584.50     14.79 o 
   9   5   5     3688.13     3740.11     38.99 o 
  10   5   5      412.34      395.53     16.26 o 
  11   5   5       34.71       21.00     12.71 o 
 -13   6   5      110.52       91.93     13.16 o 
 -12   6   5       38.36       52.54     10.25 o 
 -11   6   5       13.37        4.26      8.83 o 
 -10   6   5      436.70      431.54     13.78 o 
  -9   6   5      268.60      210.53      9.25 o 
  -8   6   5     1136.83     1107.03     15.05 o 
  -7   6   5      413.01      408.55      9.01 o 
  -6   6   5      141.06      143.57      5.80 o 
  -5   6   5      352.21      359.10      7.58 o 
  -4   6   5     4008.63     4254.56     26.59 o 
  -3   6   5      148.61      159.30      7.50 o 
  -2   6   5      569.14      633.77     13.92 o 
  -1   6   5      169.87      140.44      5.66 o 
   0   6   5       44.24       55.41      4.55 o 
   1   6   5     1894.02     1867.46     18.37 o 
   2   6   5        0.06       -5.82      3.67 o 
   3   6   5      159.63      164.01      8.28 o 
   4   6   5     5362.62     5601.19     39.11 o 
   5   6   5        3.83        0.02      6.01 o 
   6   6   5      166.07      164.84      7.92 o 
   7   6   5       92.95       80.46      7.63 o 
   8   6   5      210.64      210.73     10.86 o 
   9   6   5        2.00        3.83      9.23 o 
  10   6   5      215.68      196.40     13.05 o 
 -12   7   5      132.74       90.17     13.16 o 
 -11   7   5     1942.67     1900.46     28.74 o 
 -10   7   5     2636.49     2796.13     30.26 o 
  -9   7   5       22.62       16.97      6.85 o 
  -8   7   5     1541.21     1523.36     19.06 o 
  -7   7   5     3500.01     3448.94     26.71 o 
  -6   7   5     1563.62     1557.62     17.16 o 
  -5   7   5     7951.78     7728.34     43.60 o 
  -4   7   5       16.48       16.28      4.36 o 
  -3   7   5     5318.26     5189.85     36.11 o 
  -2   7   5     1427.80     1326.49     16.59 o 
  -1   7   5       94.67       90.57      5.29 o 
   0   7   5      856.63      944.84     13.59 o 
   1   7   5    24569.44    24077.92    110.95 o 
   2   7   5      167.73      131.37      6.49 o 
   3   7   5    16937.99    16993.09     91.62 o 
   4   7   5      760.67      727.55     13.40 o 
   5   7   5     1598.38     1540.83     20.31 o 
   6   7   5      830.35      823.97     17.59 o 
   7   7   5     6158.19     6102.96     43.09 o 
   8   7   5      137.40      123.07     10.18 o 
   9   7   5     1921.71     2027.53     27.79 o 
  10   7   5      832.53      792.18     20.64 o 
 -12   8   5       28.12        3.37     12.47 o 
 -11   8   5       50.17       42.58     11.56 o 
 -10   8   5       54.97       47.52     10.22 o 
  -9   8   5        8.43      -15.36      7.68 o 
  -8   8   5       43.11       25.51      6.86 o 
  -7   8   5       14.84        7.37      5.72 o 
  -6   8   5      218.63      211.18      8.48 o 
  -5   8   5     1944.89     2035.14     19.15 o 
  -4   8   5     1779.79     1846.90     19.00 o 
  -3   8   5      763.50      908.83     17.93 o 
  -2   8   5      297.56      320.67      9.04 o 
  -1   8   5      222.65      225.75      8.04 o 
   0   8   5     1299.55     1172.49     19.08 o 
   1   8   5       79.72       80.98      6.40 o 
   2   8   5       65.25       44.46      6.80 o 
   3   8   5      330.60      317.25     11.41 o 
   4   8   5       18.82       16.36      6.78 o 
   5   8   5      110.98      114.07      9.35 o 
   6   8   5       63.13       60.05      9.19 o 
   7   8   5       73.52       72.86     10.00 o 
   8   8   5        0.13       10.82     10.49 o 
   9   8   5       76.32       36.37     12.10 o 
 -11   9   5     2977.01     2972.73     36.74 o 
 -10   9   5     1293.48     1343.90     28.22 o 
  -9   9   5        5.63       -2.58      7.44 o 
  -8   9   5     3100.98     3130.52     29.40 o 
  -7   9   5     3035.52     3221.46     29.87 o 
  -6   9   5       28.95       16.02      6.36 o 
  -5   9   5     6530.68     6519.13     40.21 o 
  -4   9   5      229.30      229.79      8.52 o 
  -3   9   5     6067.62     6052.74     39.06 o 
  -2   9   5      927.48      956.17     15.19 o 
  -1   9   5      156.41      144.63      7.09 o 
   0   9   5      209.96      176.45      8.76 o 
   1   9   5     5030.84     5104.52     39.94 o 
   2   9   5      155.80      160.80      9.03 o 
   3   9   5     4545.94     4560.89     38.59 o 
   4   9   5      370.94      369.66     16.05 o 
   5   9   5      430.01      397.88     13.97 o 
   6   9   5     1658.25     1695.94     25.79 o 
   7   9   5     2640.55     2620.75     32.94 o 
   8   9   5       67.61       79.61     12.24 o 
   9   9   5     2880.30     2893.04     74.76 o 
 -10  10   5      126.16       98.48     10.74 o 
  -9  10   5       67.18       43.69      9.80 o 
  -8  10   5      798.71      770.62     15.73 o 
  -7  10   5        0.94      -13.46      6.84 o 
  -6  10   5      396.44      450.54     16.55 o 
  -5  10   5     1405.45     1441.77     21.97 o 
  -4  10   5      130.08      117.50      9.62 o 
  -3  10   5       70.02       49.23      8.53 o 
  -2  10   5      453.60      457.06     14.72 o 
  -1  10   5      407.37      427.11     11.93 o 
   0  10   5       12.67        8.62      6.80 o 
   1  10   5       25.77       27.03      8.29 o 
   2  10   5        7.57        1.29      7.10 o 
   3  10   5       11.62        7.82      8.20 o 
   4  10   5      613.35      636.37     18.71 o 
   5  10   5        0.42       -8.10      8.98 o 
   6  10   5       46.57       12.84     10.68 o 
   7  10   5       55.18       31.60     11.10 o 
   8  10   5        0.15       -0.93     11.76 o 
  -9  11   5       37.49       21.27     10.24 o 
  -8  11   5     3163.11     3192.99     33.50 o 
  -7  11   5      556.88      535.15     16.85 o 
  -6  11   5      798.11      822.05     21.83 o 
  -5  11   5     8034.29     7840.35     62.89 o 
  -4  11   5      218.22      177.20     12.21 o 
  -3  11   5     2629.39     2732.20     33.00 o 
  -2  11   5       44.68       47.92      8.53 o 
  -1  11   5      368.33      365.54     12.25 o 
   0  11   5      272.50      245.72     11.78 o 
   1  11   5     4463.06     4494.81     42.26 o 
   2  11   5      558.64      503.51     14.39 o 
   3  11   5     2663.19     2619.02     30.16 o 
   4  11   5     1264.92     1207.73     23.52 o 
   5  11   5      973.64     1011.15     23.18 o 
   6  11   5      549.16      520.11     20.45 o 
   7  11   5     2109.17     2067.04     37.78 o 
  -8  12   5      333.64      286.66     15.98 o 
  -7  12   5        1.25      -17.10      9.40 o 
  -6  12   5      127.95      104.74     12.41 o 
  -5  12   5      700.73      737.77     20.00 o 
  -4  12   5        8.73       -9.63      9.06 o 
  -3  12   5      155.33      115.63     11.11 o 
  -2  12   5     1115.33     1117.78     23.93 o 
  -1  12   5       86.31       55.27      9.21 o 
   0  12   5      945.72      969.88     22.94 o 
   1  12   5        2.38        0.89      8.79 o 
   2  12   5       14.62       -9.37      9.30 o 
   3  12   5       40.21       37.39      9.95 o 
   4  12   5      918.22      905.09     21.84 o 
   5  12   5        8.53       -1.25     11.60 o 
   6  12   5      807.11      786.44     27.37 o 
  -6  13   5       27.67       25.77     12.31 o 
  -5  13   5     2987.58     2935.07     36.96 o 
  -4  13   5        0.83       -5.68     10.46 o 
  -3  13   5     1129.81     1165.34     29.04 o 
  -2  13   5       33.31       24.80     11.32 o 
  -1  13   5      840.34      903.82     22.98 o 
   0  13   5       31.81       18.44     10.65 o 
   1  13   5     6512.91     6668.19     68.76 o 
   2  13   5        5.80       -6.17     10.46 o 
   3  13   5     4024.43     4192.21     42.08 o 
   4  13   5        8.36       -9.21     11.21 o 
  -4  14   5       54.18       57.46     12.37 o 
  -3  14   5       65.57       35.52     12.70 o 
  -2  14   5      498.55      536.89     27.35 o 
  -1  14   5       67.05       38.01     13.29 o 
   0  14   5      130.38      142.67     13.67 o 
   1  14   5        0.73       25.62     11.27 o 
 -14   0   6      263.68      285.96     31.03 o 
 -13   0   6      225.52      236.33     22.28 o 
 -12   0   6     1218.41     1142.36     33.16 o 
 -11   0   6     1109.58     1061.29     26.56 o 
 -10   0   6       83.36       62.29      9.64 o 
  -9   0   6     2617.50     2397.79     30.71 o 
  -8   0   6      256.00      195.20     11.69 o 
  -7   0   6     4770.26     4630.76     43.21 o 
  -6   0   6    30510.82    31195.53    209.78 o 
  -5   0   6     1305.03     1404.26     29.65 o 
  -4   0   6     2665.72     2300.94     25.60 o 
  -3   0   6      155.57      214.22     10.21 o 
  -2   0   6     1551.18     1394.44     22.77 o 
  -1   0   6     2278.27     2159.83     29.33 o 
   0   0   6    55602.61    56818.51    372.40 o 
   1   0   6      227.87      199.96      9.21 o 
   2   0   6    38375.27    40749.21    219.92 o 
   3   0   6        3.43       -9.79      4.89 o 
   4   0   6     2230.84     2257.29     28.46 o 
   5   0   6      263.82      436.50     14.37 o 
   6   0   6     4500.39     4352.16     54.03 o 
   7   0   6       12.72       18.90      8.73 o 
   8   0   6     4959.24     4885.98     56.06 o 
   9   0   6       28.38       41.08     13.00 o 
  10   0   6       51.53       22.26     14.10 o 
  11   0   6     1551.37     1565.38     74.36 o 
 -14   1   6        9.87        2.27     12.22 o 
 -13   1   6       21.13        6.70      9.95 o 
 -12   1   6      104.53       95.08      9.57 o 
 -11   1   6       77.46       51.22      7.88 o 
 -10   1   6       48.38       43.82      6.67 o 
  -9   1   6        0.06       -3.01      5.02 o 
  -8   1   6      155.45      166.65      7.18 o 
  -7   1   6      337.30      358.72      8.48 o 
  -6   1   6     1032.86     1086.48     13.64 o 
  -5   1   6    12455.71    13127.57     66.89 o 
  -4   1   6      495.15      543.54      9.81 o 
  -3   1   6     2430.20     2323.91     19.61 o 
  -2   1   6      461.35      424.70     10.62 o 
  -1   1   6    13000.94    13355.58     79.10 o 
   0   1   6       70.14       61.65      4.74 o 
   1   1   6      783.76      833.80     11.00 o 
   2   1   6      150.47      202.38      7.03 o 
   3   1   6     1174.17     1232.19     13.79 o 
   4   1   6      190.00      279.31      7.39 o 
   5   1   6      243.99      286.63      7.60 o 
   6   1   6       10.64       -0.71      4.57 o 
   7   1   6        2.80       -4.72      5.49 o 
   8   1   6      262.68      302.10     11.76 o 
   9   1   6      184.01      129.66     10.49 o 
  10   1   6        0.73       -9.74      9.49 o 
  11   1   6      139.25      155.34     14.65 o 
 -14   2   6      609.69      598.17     23.21 o 
 -13   2   6      273.64      275.79     16.29 o 
 -12   2   6     4031.67     3964.36     40.10 o 
 -11   2   6     1327.12     1412.57     20.39 o 
 -10   2   6       26.42       21.13      6.40 o 
  -9   2   6     6197.78     6347.79     38.82 o 
  -8   2   6     6598.83     6531.89     37.98 o 
  -7   2   6     6236.79     6284.48     34.03 o 
  -6   2   6    36482.75    36938.46    158.32 o 
  -5   2   6     3633.26     3774.15     24.01 o 
  -4   2   6    12897.42    12885.66     67.56 o 
  -3   2   6     5299.98     4908.94     33.69 o 
  -2   2   6      341.18      286.46      7.58 o 
  -1   2   6      467.59      544.87     13.86 o 
   0   2   6    28670.79    27400.89    131.89 o 
   1   2   6       67.72       79.41      4.98 o 
   2   2   6    41611.11    43160.12    173.35 o 
   3   2   6      183.69      190.01      6.16 o 
   4   2   6        1.64        3.46      3.56 o 
   5   2   6       15.78       17.28      4.31 o 
   6   2   6     8321.31     8619.42     44.22 o 
   7   2   6       12.71        8.67      5.50 o 
   8   2   6    10732.32    10728.75     68.09 o 
   9   2   6       20.52        5.21      8.97 o 
  10   2   6      788.30      823.88     22.23 o 
  11   2   6     2441.40     2485.74     40.49 o 
 -14   3   6        3.79      -13.95     12.37 o 
 -13   3   6       85.32       79.31     16.17 o 
 -12   3   6        5.76       16.86      9.13 o 
 -11   3   6       21.26       17.24      8.63 o 
 -10   3   6      686.81      606.81     15.45 o 
  -9   3   6       32.73       71.55      7.32 o 
  -8   3   6      600.20      560.64     11.09 o 
  -7   3   6     1271.03     1319.81     13.55 o 
  -6   3   6      259.48      304.55      6.99 o 
  -5   3   6     6454.05     6901.41     35.73 o 
  -4   3   6     3902.33     4137.64     28.88 o 
  -3   3   6      620.56      620.93     12.26 o 
  -2   3   6      756.72      764.23     11.84 o 
  -1   3   6      250.14      298.12      7.50 o 
   0   3   6      251.55      239.70      6.99 o 
   1   3   6     2399.30     2691.85     21.41 o 
   2   3   6      789.39      804.35     11.06 o 
   3   3   6      979.32      991.94     11.99 o 
   4   3   6      676.47      649.66     10.87 o 
   5   3   6     1131.18     1245.57     14.33 o 
   6   3   6       56.84       46.51      5.43 o 
   7   3   6       46.52       56.18      6.35 o 
   8   3   6      752.68      713.79     15.21 o 
   9   3   6      183.43      222.12     13.93 o 
  10   3   6       57.96       49.06     13.34 o 
  11   3   6        9.77        5.92     12.60 o 
 -13   4   6      371.45      398.40     18.22 o 
 -12   4   6     4491.81     4637.22     42.47 o 
 -11   4   6     5414.09     5427.96     45.84 o 
 -10   4   6      154.96      172.87     10.47 o 
  -9   4   6     2902.98     3000.62     27.25 o 
  -8   4   6     5022.93     4937.45     31.42 o 
  -7   4   6     4098.10     3894.01     24.02 o 
  -6   4   6    18519.62    18321.30     78.42 o 
  -5   4   6     2194.13     2102.22     16.47 o 
  -4   4   6    10774.95    10719.71     54.08 o 
  -3   4   6      686.63      583.60      9.28 o 
  -2   4   6     1143.38     1104.60     12.85 o 
  -1   4   6      254.94      261.70      6.90 o 
   0   4   6    17517.06    16543.89     91.55 o 
   1   4   6      273.73      263.48      7.39 o 
   2   4   6    12080.68    11325.89     61.49 o 
   3   4   6      274.73      258.13      6.82 o 
   4   4   6      104.59       93.81      5.70 o 
   5   4   6      690.55      747.03     14.12 o 
   6   4   6     7291.53     7262.55     44.85 o 
   7   4   6       13.18        7.87      6.64 o 
   8   4   6     7507.09     7497.93     50.71 o 
   9   4   6      108.46      120.33     11.57 o 
  10   4   6     1263.55     1390.24     41.35 o 
 -13   5   6      173.93      137.02     13.69 o 
 -12   5   6       94.45       84.01     10.79 o 
 -11   5   6      214.51      206.77     10.97 o 
 -10   5   6      230.30      215.26     10.47 o 
  -9   5   6     1051.73     1066.94     16.54 o 
  -8   5   6      780.07      765.92     12.65 o 
  -7   5   6     2657.76     2837.21     21.61 o 
  -6   5   6      156.34      130.35      6.39 o 
  -5   5   6     1307.47     1360.91     13.14 o 
  -4   5   6     1773.34     1827.26     16.92 o 
  -3   5   6      259.49      335.09      9.70 o 
  -2   5   6      834.24      944.27     14.33 o 
  -1   5   6        3.17        5.89      3.79 o 
   0   5   6       35.99       41.62      4.71 o 
   1   5   6     1631.52     1800.56     18.11 o 
   2   5   6      426.83      401.84      8.47 o 
   3   5   6     8829.78     9334.20     53.24 o 
   4   5   6       92.68       90.15      5.67 o 
   5   5   6      174.70      185.26      8.16 o 
   6   5   6       49.95       39.51      6.15 o 
   7   5   6      900.09      878.63     16.54 o 
   8   5   6      619.35      603.51     18.24 o 
   9   5   6      108.41       73.97     11.60 o 
  10   5   6       22.08       -9.95     10.84 o 
 -13   6   6       10.53       -5.49     11.99 o 
 -12   6   6     1953.88     1917.18     28.63 o 
 -11   6   6     2489.14     2552.33     30.36 o 
 -10   6   6      228.24      235.38     11.42 o 
  -9   6   6     3107.15     3157.88     28.43 o 
  -8   6   6     2136.26     2120.94     19.82 o 
  -7   6   6      850.97      819.11     12.34 o 
  -6   6   6     6136.12     6231.42     33.11 o 
  -5   6   6     1903.73     1965.57     17.02 o 
  -4   6   6      604.24      516.27      9.60 o 
  -3   6   6     2051.07     2176.00     22.47 o 
  -2   6   6     1129.09     1090.02     16.51 o 
  -1   6   6      418.91      334.75      8.56 o 
   0   6   6    18244.07    18306.76     86.64 o 
   1   6   6      526.81      564.84     11.17 o 
   2   6   6    20902.09    20530.53     97.14 o 
   3   6   6      370.26      374.63     10.44 o 
   4   6   6      245.19      254.50     10.06 o 
   5   6   6     1288.03     1281.69     18.84 o 
   6   6   6     6389.78     6327.15     41.47 o 
   7   6   6      174.86      173.92      9.75 o 
   8   6   6     2696.18     2686.42     28.98 o 
   9   6   6      717.84      715.64     17.71 o 
  10   6   6      234.22      236.53     14.91 o 
 -12   7   6       66.28       39.91     12.01 o 
 -11   7   6       61.48       55.90     11.15 o 
 -10   7   6      249.81      257.01     12.68 o 
  -9   7   6      514.62      508.93     13.42 o 
  -8   7   6       10.88        0.85      6.19 o 
  -7   7   6       62.15       52.19      5.82 o 
  -6   7   6      538.94      593.65     10.87 o 
  -5   7   6      835.91      824.11     13.32 o 
  -4   7   6        0.13       -8.65      4.37 o 
  -3   7   6     3277.75     3291.73     27.15 o 
  -2   7   6       18.57        5.73      5.12 o 
  -1   7   6     1961.12     1968.96     18.93 o 
   0   7   6        0.98       -9.25      4.62 o 
   1   7   6     1112.95     1137.67     18.24 o 
   2   7   6      107.28      100.27      7.01 o 
   3   7   6     3439.05     3526.31     29.08 o 
   4   7   6      118.95       96.58      8.42 o 
   5   7   6      641.15      657.29     14.93 o 
   6   7   6       36.71       29.45      8.17 o 
   7   7   6        4.32        0.77      7.03 o 
   8   7   6        1.69       -4.27      8.61 o 
   9   7   6      221.29      229.38     14.53 o 
 -12   8   6     2724.41     2869.16     37.72 o 
 -11   8   6     1339.92     1395.68     26.63 o 
 -10   8   6      345.72      362.14     14.23 o 
  -9   8   6     3917.14     4066.86     33.74 o 
  -8   8   6     1144.31     1221.15     16.74 o 
  -7   8   6      291.74      292.87     10.53 o 
  -6   8   6    10419.25    10444.30     55.55 o 
  -5   8   6      799.96      779.70     13.89 o 
  -4   8   6     4029.50     3995.80     30.72 o 
  -3   8   6      750.04      733.61     14.80 o 
  -2   8   6      128.68       63.09      7.69 o 
  -1   8   6     1578.72     1474.67     17.52 o 
   0   8   6    15714.20    15538.14     83.17 o 
   1   8   6        0.09       -9.54      4.77 o 
   2   8   6    11309.70    10981.66     66.05 o 
   3   8   6      153.00      115.37      8.84 o 
   4   8   6       87.85      101.05      8.63 o 
   5   8   6     1605.72     1635.39     23.24 o 
   6   8   6     7971.21     7811.56     57.18 o 
   7   8   6       54.81       49.54     10.08 o 
   8   8   6     4518.53     4551.58     48.01 o 
   9   8   6     1444.50     1425.21     30.05 o 
 -11   9   6       73.23       69.27     12.84 o 
 -10   9   6       28.87       21.94      9.25 o 
  -9   9   6      301.64      287.92     12.20 o 
  -8   9   6       40.19       25.08      8.45 o 
  -7   9   6      303.70      234.40     10.42 o 
  -6   9   6      230.32      249.86      9.06 o 
  -5   9   6      183.48      177.98      8.51 o 
  -4   9   6       56.20       34.43      6.90 o 
  -3   9   6      108.41      302.45     12.97 o 
  -2   9   6      808.24      840.71     14.47 o 
  -1   9   6       42.66       34.13      7.58 o 
   0   9   6      280.72      320.60     11.53 o 
   1   9   6      151.93      134.12     10.48 o 
   2   9   6      240.48      226.27      9.95 o 
   3   9   6       10.95       27.98      7.18 o 
   4   9   6       20.42       22.64      8.12 o 
   5   9   6       89.74       45.27      9.28 o 
   6   9   6      450.94      396.10     15.70 o 
   7   9   6        1.01        1.69     10.17 o 
   8   9   6        0.64      -15.84     11.69 o 
 -10  10   6      175.99      236.62     17.26 o 
  -9  10   6     3380.95     3483.70     33.99 o 
  -8  10   6     1157.12     1144.33     20.86 o 
  -7  10   6      338.46      319.79     11.49 o 
  -6  10   6     5323.48     5430.46     39.83 o 
  -5  10   6     1035.64     1040.04     18.10 o 
  -4  10   6      505.01      549.08     16.81 o 
  -3  10   6      168.83      132.57     10.94 o 
  -2  10   6      441.52      445.72     14.18 o 
  -1  10   6      382.16      396.18     11.96 o 
   0  10   6     4287.40     4182.50     39.02 o 
   1  10   6       22.28        4.30      8.21 o 
   2  10   6     1746.91     1732.75     24.79 o 
   3  10   6      451.13      447.01     14.14 o 
   4  10   6       40.33       30.38      9.29 o 
   5  10   6      663.44      628.58     18.76 o 
   6  10   6     2437.86     2398.69     33.94 o 
   7  10   6       33.23       32.76     11.88 o 
  -9  11   6      496.25      457.07     19.65 o 
  -8  11   6       86.42       48.12      9.82 o 
  -7  11   6      217.97      190.92     10.65 o 
  -6  11   6      933.60      859.42     20.35 o 
  -5  11   6      244.20      213.62     12.43 o 
  -4  11   6      141.98      134.58     12.67 o 
  -3  11   6      240.37      227.17     15.24 o 
  -2  11   6        4.10      -13.38      8.13 o 
  -1  11   6      951.89      972.16     20.25 o 
   0  11   6       88.74       88.26      9.90 o 
   1  11   6      373.98      400.06     15.98 o 
   2  11   6      234.33      225.31     11.20 o 
   3  11   6     2315.69     2418.66     32.12 o 
   4  11   6      325.70      289.91     14.85 o 
   5  11   6      920.42      951.87     23.25 o 
   6  11   6        2.49       14.82     12.85 o 
  -8  12   6      464.37      547.80     18.12 o 
  -7  12   6       70.14       58.30     12.55 o 
  -6  12   6     2221.98     2384.35     31.22 o 
  -5  12   6      473.44      501.90     15.91 o 
  -4  12   6     1045.79      962.28     26.70 o 
  -3  12   6      849.15      908.06     26.09 o 
  -2  12   6      874.83      953.86     21.21 o 
  -1  12   6      163.22      157.13     12.41 o 
   0  12   6     5815.40     5754.82     51.81 o 
   1  12   6       31.35       43.41     10.99 o 
   2  12   6     3543.24     3623.03     38.42 o 
   3  12   6      223.74      223.30     13.50 o 
   4  12   6      381.63      375.46     16.00 o 
   5  12   6      793.86      809.53     23.41 o 
  -6  13   6      813.80      745.57     24.00 o 
  -5  13   6      165.03      114.52     13.11 o 
  -4  13   6      131.41       90.06     14.34 o 
  -3  13   6       86.54       73.28     11.63 o 
  -2  13   6      166.77      159.12     13.17 o 
  -1  13   6       72.43       50.92     13.17 o 
   0  13   6       56.81       39.90     10.76 o 
   1  13   6      163.45      160.08     14.08 o 
   2  13   6        5.33      -10.14     10.61 o 
   3  13   6      459.06      428.13     18.05 o 
  -4  14   6     2125.58     1740.19    164.49 o 
  -3  14   6      172.32      162.99     16.07 o 
  -2  14   6       39.80       35.76     13.10 o 
  -1  14   6      114.44      115.92     15.00 o 
   0  14   6     5673.40     5924.72     62.15 o 
 -14   1   7        2.81       -5.60     13.74 o 
 -13   1   7     2530.30     2558.13     34.42 o 
 -12   1   7      914.76      902.15     18.90 o 
 -11   1   7       55.44       36.30      7.51 o 
 -10   1   7     2163.67     2142.91     22.89 o 
  -9   1   7      396.68      374.89     10.39 o 
  -8   1   7     1693.84     1692.12     17.77 o 
  -7   1   7    15643.80    15238.95     70.23 o 
  -6   1   7     4240.69     4105.69     28.08 o 
  -5   1   7    11157.21    11157.75     55.65 o 
  -4   1   7      644.14      540.31      9.73 o 
  -3   1   7     4169.17     4071.07     30.30 o 
  -2   1   7     1616.18     1499.35     21.69 o 
  -1   1   7    46557.57    46610.48    216.45 o 
   0   1   7     2704.13     2992.86     23.61 o 
   1   1   7    78805.75    83126.24    319.20 o 
   2   1   7      432.19      441.28      9.08 o 
   3   1   7      536.25      568.90      9.75 o 
   4   1   7       27.37       28.57      4.38 o 
   5   1   7    11259.14    11125.97     54.73 o 
   6   1   7      667.74      696.93     13.02 o 
   7   1   7     7520.00     7473.92     46.63 o 
   8   1   7     1337.38     1340.86     21.29 o 
   9   1   7      374.36      373.96     14.20 o 
  10   1   7     1693.61     1749.02     28.17 o 
  11   1   7     1028.97     1021.29     29.28 o 
 -14   2   7      139.38      132.04     16.80 o 
 -13   2   7      135.53      129.06     15.79 o 
 -12   2   7        9.64        0.31      8.59 o 
 -11   2   7       66.41       57.00      8.23 o 
 -10   2   7      112.52      115.98      7.66 o 
  -9   2   7     1003.88      975.53     13.99 o 
  -8   2   7      285.15      293.02      9.58 o 
  -7   2   7      847.11      881.98     12.14 o 
  -6   2   7      580.69      608.88     10.69 o 
  -5   2   7     1185.80     1235.20     13.72 o 
  -4   2   7     2033.42     2069.09     18.66 o 
  -3   2   7     2445.59     2511.81     20.49 o 
  -2   2   7      166.62      168.85      6.02 o 
  -1   2   7      101.99       81.12      4.72 o 
   0   2   7      877.04     1075.21     12.88 o 
   1   2   7        1.83       -1.65      3.06 o 
   2   2   7        6.92       10.19      3.51 o 
   3   2   7      105.39      100.67      5.09 o 
   4   2   7        2.43        1.78      3.76 o 
   5   2   7       10.44        0.01      4.29 o 
   6   2   7      758.97      796.18     13.51 o 
   7   2   7       34.39       31.02      6.71 o 
   8   2   7      261.77      271.22     12.13 o 
   9   2   7       42.17       12.74     10.45 o 
  10   2   7       17.23       11.07     10.98 o 
 -14   3   7       63.18       70.34     15.39 o 
 -13   3   7     1805.00     1921.42     31.82 o 
 -12   3   7     5698.60     5845.23     66.85 o 
 -11   3   7       32.70       33.55      8.90 o 
 -10   3   7     9886.24    10039.97     63.88 o 
  -9   3   7     5399.49     5466.38     38.82 o 
  -8   3   7     1180.42     1278.69     16.79 o 
  -7   3   7    27340.46    27425.37    110.76 o 
  -6   3   7     9072.63     9385.36     44.77 o 
  -5   3   7     7210.19     7149.98     37.84 o 
  -4   3   7     2304.41     2341.88     18.49 o 
  -3   3   7     1002.07      997.73     13.00 o 
  -2   3   7      164.17      105.82      5.40 o 
  -1   3   7     8920.98     7832.85     42.84 o 
   0   3   7      427.68      490.50      9.65 o 
   1   3   7    12302.71    11449.44     57.56 o 
   2   3   7       28.80       19.31      3.57 o 
   3   3   7       42.67       23.15      4.32 o 
   4   3   7     1033.00      922.18     13.00 o 
   5   3   7     8174.47     8352.57     45.44 o 
   6   3   7      260.54      275.64      8.79 o 
   7   3   7     5176.93     5243.65     35.78 o 
   8   3   7       50.47       63.02      9.07 o 
   9   3   7     3583.56     3598.74     43.15 o 
  10   3   7     2907.44     2971.12     42.64 o 
 -14   4   7        1.92        6.43     12.47 o 
 -13   4   7      111.82       72.17     11.61 o 
 -12   4   7       57.90       53.85     11.90 o 
 -11   4   7       12.75       18.72      8.86 o 
 -10   4   7       26.89       18.21      7.86 o 
  -9   4   7     1467.26     1427.76     19.84 o 
  -8   4   7      374.74      395.89     10.22 o 
  -7   4   7        1.90       -7.68      4.08 o 
  -6   4   7     1577.55     1642.90     15.78 o 
  -5   4   7      860.57      890.63     10.66 o 
  -4   4   7     1144.31     1156.95     12.17 o 
  -3   4   7       29.30       36.20      4.00 o 
  -2   4   7     4693.41     5110.65     31.77 o 
  -1   4   7       28.87       10.59      3.63 o 
   0   4   7     1442.58     1437.79     15.91 o 
   1   4   7      678.77      757.09     10.84 o 
   2   4   7     1280.29     1273.49     14.36 o 
   3   4   7      491.27      521.03      9.55 o 
   4   4   7     1017.37     1028.90     13.19 o 
   5   4   7        0.76       -9.73      4.86 o 
   6   4   7      223.48      210.51      9.26 o 
   7   4   7       38.01       27.30      7.56 o 
   8   4   7       74.84       91.20      9.74 o 
   9   4   7       31.80       30.96     11.56 o 
  10   4   7       10.68        5.31     13.13 o 
 -13   5   7     1354.22     1285.40     27.49 o 
 -12   5   7     1628.81     1671.93     25.65 o 
 -11   5   7      237.88      226.89     12.14 o 
 -10   5   7     2664.33     2690.31     28.32 o 
  -9   5   7      720.51      675.20     14.70 o 
  -8   5   7      693.44      584.43     11.85 o 
  -7   5   7     6431.78     6485.87     35.63 o 
  -6   5   7      343.64      334.85      8.43 o 
  -5   5   7     3068.24     2919.56     21.18 o 
  -4   5   7     1815.44     1754.57     15.87 o 
  -3   5   7      423.50      336.26      7.56 o 
  -2   5   7      292.69      313.08      9.22 o 
  -1   5   7    15487.40    14785.64     83.08 o 
   0   5   7      775.15      821.67     12.38 o 
   1   5   7    22546.34    22389.76    103.71 o 
   2   5   7        1.57        1.29      4.14 o 
   3   5   7       96.05       61.71      5.80 o 
   4   5   7       85.95       56.16      5.96 o 
   5   5   7     9910.70     9836.53     55.41 o 
   6   5   7       47.59       42.05      7.28 o 
   7   5   7     9666.38     9614.49     58.08 o 
   8   5   7      260.05      302.71     12.76 o 
   9   5   7      630.20      609.43     18.89 o 
  10   5   7     1957.54     1881.95     44.76 o 
 -13   6   7        2.66       11.38     11.33 o 
 -12   6   7      405.80      419.16     16.31 o 
 -11   6   7      410.33      361.05     14.38 o 
 -10   6   7       32.66       17.33      7.97 o 
  -9   6   7      530.89      521.33     15.52 o 
  -8   6   7       11.44        7.10      5.77 o 
  -7   6   7      377.32      411.40      9.23 o 
  -6   6   7      722.95      689.12     11.22 o 
  -5   6   7        1.85       -5.31      3.80 o 
  -4   6   7      330.72      326.98      9.16 o 
  -3   6   7      892.11      991.88     15.39 o 
  -2   6   7     1550.32     1403.07     18.39 o 
  -1   6   7      304.55      322.76      8.35 o 
   0   6   7     2162.41     2287.30     21.68 o 
   1   6   7      450.64      442.23     13.08 o 
   2   6   7     3386.46     3593.21     28.91 o 
   3   6   7      172.75      170.49      9.16 o 
   4   6   7      804.12      806.10     16.09 o 
   5   6   7      251.66      214.15     10.49 o 
   6   6   7      109.12      108.19      9.12 o 
   7   6   7       14.82        1.61      7.99 o 
   8   6   7        1.13      -15.74      7.87 o 
   9   6   7        2.99        3.43      9.59 o 
 -12   7   7     2907.44     2965.27     36.88 o 
 -11   7   7      494.13      492.82     16.22 o 
 -10   7   7     2054.20     2122.48     26.03 o 
  -9   7   7     1762.61     1888.53     23.46 o 
  -8   7   7     4078.98     4149.23     29.82 o 
  -7   7   7     5720.36     5846.24     38.56 o 
  -6   7   7       38.14       32.28      4.85 o 
  -5   7   7     2456.83     2468.39     20.94 o 
  -4   7   7      882.75      846.94     14.88 o 
  -3   7   7      353.76      320.66     10.83 o 
  -2   7   7     1713.29     1721.00     20.80 o 
  -1   7   7    27428.59    27402.65    123.02 o 
   0   7   7       22.76       67.64      6.56 o 
   1   7   7    20412.09    20238.34     99.36 o 
   2   7   7      197.28      208.35      9.92 o 
   3   7   7      281.78      307.69     10.41 o 
   4   7   7        2.85       -6.82      6.34 o 
   5   7   7     5784.12     5751.00     45.15 o 
   6   7   7      108.23      110.52      9.57 o 
   7   7   7     5763.18     5760.92     47.05 o 
   8   7   7        4.12       -7.19      8.44 o 
   9   7   7      890.33      893.33     21.41 o 
 -12   8   7        0.18        4.80     11.77 o 
 -11   8   7      137.56      120.80     12.60 o 
 -10   8   7        5.09        1.08      8.45 o 
  -9   8   7        0.66      -14.17      7.08 o 
  -8   8   7       50.92       59.76      8.63 o 
  -7   8   7      481.78      443.77     12.92 o 
  -6   8   7      573.30      530.16     10.71 o 
  -5   8   7      910.85      954.71     17.24 o 
  -4   8   7      845.86      857.93     15.08 o 
  -3   8   7       11.57        5.04      5.86 o 
  -2   8   7       23.87       17.20      6.41 o 
  -1   8   7       34.30       20.78      4.87 o 
   0   8   7      792.07      826.82     15.56 o 
   1   8   7        8.81       12.50      5.24 o 
   2   8   7      658.60      653.18     13.68 o 
   3   8   7       85.74       73.48      8.38 o 
   4   8   7       25.16       35.47      7.23 o 
   5   8   7       47.24       38.71      7.73 o 
   6   8   7       11.62      -12.48      8.50 o 
   7   8   7        2.85        2.15      9.37 o 
   8   8   7       13.98       -4.07     11.29 o 
 -11   9   7        0.77      -19.35      9.67 o 
 -10   9   7     4254.73     4362.27     44.88 o 
  -9   9   7     1783.71     1899.69     25.75 o 
  -8   9   7      590.94      648.60     16.52 o 
  -7   9   7     3278.59     3325.55     30.54 o 
  -6   9   7      227.00      221.90     10.14 o 
  -5   9   7     1213.49     1223.29     18.99 o 
  -4   9   7     3209.95     3236.10     28.67 o 
  -3   9   7        5.67       -1.57      6.22 o 
  -2   9   7        4.25      -12.85      6.42 o 
  -1   9   7     4379.52     4316.68     36.94 o 
   0   9   7      925.87      959.19     20.04 o 
   1   9   7     1560.65     1574.45     21.59 o 
   2   9   7        0.52      -12.57      6.29 o 
   3   9   7       18.01       20.14      8.25 o 
   4   9   7      685.47      657.09     17.57 o 
   5   9   7     3053.06     3080.41     33.29 o 
   6   9   7      688.97      632.52     18.75 o 
   7   9   7     4815.32     4871.49     47.19 o 
   8   9   7       13.74       15.00     12.87 o 
 -10  10   7      312.78      310.85     25.20 o 
  -9  10   7        2.00       -9.10      9.01 o 
  -8  10   7      303.90      289.52     12.78 o 
  -7  10   7       68.09       83.72      7.66 o 
  -6  10   7       89.47       91.65      9.27 o 
  -5  10   7      405.87      357.72     12.48 o 
  -4  10   7      262.50      268.85     10.43 o 
  -3  10   7       94.14       67.31      9.75 o 
  -2  10   7      104.86       79.33      8.12 o 
  -1  10   7      595.45      545.62     19.53 o 
   0  10   7      684.79      751.77     19.19 o 
   1  10   7        0.21       -4.41      8.56 o 
   2  10   7     2502.41     2533.04     28.08 o 
   3  10   7       90.38       61.11      9.35 o 
   4  10   7       84.86       73.99     10.43 o 
   5  10   7       36.89       31.25     10.52 o 
   6  10   7       18.91        3.14     11.58 o 
   7  10   7        3.33      -15.37     11.07 o 
  -9  11   7     1076.06     1042.69     24.93 o 
  -8  11   7      656.52      653.85     16.37 o 
  -7  11   7     3564.19     3606.04     37.13 o 
  -6  11   7      114.72       85.48      8.88 o 
  -5  11   7      966.14     1020.46     25.22 o 
  -4  11   7     1092.67     1001.54     23.98 o 
  -3  11   7       84.96       64.85     11.07 o 
  -2  11   7      383.62      372.44     14.86 o 
  -1  11   7     8713.83     8708.84     70.32 o 
   0  11   7       23.00       22.97      9.62 o 
   1  11   7     1518.81     1581.95     27.60 o 
   2  11   7        1.47       -5.13      9.16 o 
   3  11   7       13.47      -11.25      8.91 o 
   4  11   7        3.03       -4.35     10.04 o 
   5  11   7     4735.62     4847.28     49.25 o 
   6  11   7        6.74      -11.89     12.25 o 
  -8  12   7      238.13      261.67     16.01 o 
  -7  12   7      282.13      261.95     14.88 o 
  -6  12   7       29.05       16.68      9.81 o 
  -5  12   7       28.55       37.55     12.83 o 
  -4  12   7        6.50       14.01     11.69 o 
  -3  12   7      154.84      144.62     16.40 o 
  -2  12   7       16.72        5.18      9.48 o 
  -1  12   7        0.27      -12.59      9.77 o 
   0  12   7      143.90      116.49     11.80 o 
   1  12   7      107.37       86.64     12.06 o 
   2  12   7      952.97      940.89     22.63 o 
   3  12   7        4.48       -8.30      9.62 o 
   4  12   7      288.65      313.17     15.99 o 
  -6  13   7       34.37       30.29     13.16 o 
  -5  13   7     1168.28     1203.67     31.33 o 
  -4  13   7      591.48      596.74     23.59 o 
  -3  13   7      885.63      830.79     26.88 o 
  -2  13   7      350.49      344.01     15.71 o 
  -1  13   7     7581.34     7722.63     89.43 o 
   0  13   7        7.00      -21.40     15.10 o 
   1  13   7     3682.25     3762.56     50.79 o 
   2  13   7       64.50       74.72     12.12 o 
   3  13   7      844.09      806.13     22.06 o 
  -3  14   7      224.08      106.97     58.48 o 
  -2  14   7      268.22      224.72     17.91 o 
  -1  14   7       75.39       59.17     13.81 o 
 -14   0   8     2917.47     2903.18     59.69 o 
 -13   0   8     3409.56     3481.60     56.41 o 
 -12   0   8      112.69      114.21     13.09 o 
 -11   0   8      503.26      517.07     18.93 o 
 -10   0   8      487.81      444.77     16.68 o 
  -9   0   8     1173.23     1121.81     21.85 o 
  -8   0   8     1547.11     1474.86     23.54 o 
  -7   0   8     8522.37     8584.79     63.43 o 
  -6   0   8     9722.37     9475.11     64.64 o 
  -5   0   8     5162.80     5104.99     43.45 o 
  -4   0   8     4929.80     4882.26     48.13 o 
  -3   0   8        8.00       13.71      5.69 o 
  -2   0   8    12123.33    10773.83     97.69 o 
  -1   0   8      716.70      943.42     22.68 o 
   0   0   8    41420.86    41696.70    230.34 o 
   1   0   8     4429.39     4545.22     37.60 o 
   2   0   8     3690.22     4216.68     34.72 o 
   3   0   8      265.10      294.82     15.35 o 
   4   0   8    21241.55    21231.50    129.68 o 
   5   0   8       60.03       41.26      7.51 o 
   6   0   8     3132.16     2975.89     36.37 o 
   7   0   8     2290.49     2235.32     34.58 o 
   8   0   8       35.70       36.35     11.40 o 
   9   0   8     2951.70     2845.04     46.92 o 
  10   0   8     2186.63     2196.23     44.81 o 
 -14   1   8      148.32      171.93     13.98 o 
 -13   1   8      194.93      222.96     13.32 o 
 -12   1   8       64.13       42.49      8.77 o 
 -11   1   8      148.53      119.35      8.98 o 
 -10   1   8       60.89       45.34      6.87 o 
  -9   1   8      114.73       91.36      7.06 o 
  -8   1   8     1428.32     1458.33     16.65 o 
  -7   1   8      171.88      156.16      6.78 o 
  -6   1   8       41.62       25.94      5.21 o 
  -5   1   8      394.00      427.94      9.21 o 
  -4   1   8       29.07       22.97      4.10 o 
  -3   1   8      202.40      272.36      7.74 o 
  -2   1   8       13.31       -2.32      3.46 o 
  -1   1   8     1480.13     1580.92     15.31 o 
   0   1   8      287.81      354.37      7.76 o 
   1   1   8       28.43       34.76      4.31 o 
   2   1   8      366.59      438.85      8.77 o 
   3   1   8       31.97       11.85      3.83 o 
   4   1   8      584.42      569.15     10.53 o 
   5   1   8       76.66       57.12      5.93 o 
   6   1   8      425.13      424.96     11.45 o 
   7   1   8      971.45     1018.22     17.95 o 
   8   1   8       10.82        7.91      8.09 o 
   9   1   8      115.84       95.98     10.68 o 
  10   1   8       12.39      -14.87     10.50 o 
 -14   2   8     2305.35     2315.97     46.19 o 
 -13   2   8     3184.58     3153.54     39.71 o 
 -12   2   8      126.64       79.99     11.54 o 
 -11   2   8     5973.92     6111.21     46.81 o 
 -10   2   8     1007.80     1007.68     17.53 o 
  -9   2   8     1829.45     1734.58     19.85 o 
  -8   2   8     6718.44     6646.84     41.28 o 
  -7   2   8     4776.10     4796.93     30.46 o 
  -6   2   8    17676.44    17720.38     78.24 o 
  -5   2   8     4574.12     4282.09     28.42 o 
  -4   2   8        8.94       19.49      3.95 o 
  -3   2   8       81.92       78.06      4.83 o 
  -2   2   8    16262.02    15078.41     71.57 o 
  -1   2   8     5903.72     6188.05     35.54 o 
   0   2   8    36105.52    36563.26    150.66 o 
   1   2   8      390.32      377.41      8.06 o 
   2   2   8     1323.75     1451.08     13.84 o 
   3   2   8       16.97       31.13      3.98 o 
   4   2   8    13518.94    13452.37     64.51 o 
   5   2   8       85.03       79.34      6.20 o 
   6   2   8    13238.33    13240.61     71.12 o 
   7   2   8     1535.82     1524.01     23.89 o 
   8   2   8     3551.47     3586.88     38.02 o 
   9   2   8     3461.85     3448.00     38.66 o 
  10   2   8      229.34      200.33     14.77 o 
 -14   3   8       35.53       23.46     13.13 o 
 -13   3   8       70.26       88.94     12.60 o 
 -12   3   8      488.93      411.02     17.15 o 
 -11   3   8        0.37       -8.98      8.69 o 
 -10   3   8       31.55       31.24      8.00 o 
  -9   3   8        3.94        4.98      6.49 o 
  -8   3   8        1.29        2.21      5.38 o 
  -7   3   8      790.76      794.06     11.68 o 
  -6   3   8      133.30      118.81      5.75 o 
  -5   3   8      181.77      191.77      7.65 o 
  -4   3   8     1900.68     2017.12     19.73 o 
  -3   3   8      206.50      239.27      6.76 o 
  -2   3   8      337.08      347.22      8.94 o 
  -1   3   8      936.03      979.26     12.38 o 
   0   3   8        0.94       -4.89      3.34 o 
   1   3   8      631.42      690.48     10.23 o 
   2   3   8      176.02      173.06      5.72 o 
   3   3   8      483.47      499.21     10.30 o 
   4   3   8     1456.22     1482.14     16.42 o 
   5   3   8       89.98       93.55      6.87 o 
   6   3   8       43.83       44.00      6.82 o 
   7   3   8       32.81       15.62      7.90 o 
   8   3   8       32.21       18.38      9.56 o 
   9   3   8       41.65       60.83     13.12 o 
  10   3   8       21.24        0.74     14.04 o 
 -14   4   8      536.23      512.59     21.43 o 
 -13   4   8     2143.99     2211.77     39.71 o 
 -12   4   8        1.27        6.37      9.68 o 
 -11   4   8     5996.60     6133.08     49.01 o 
 -10   4   8      943.53     1019.32     21.30 o 
  -9   4   8     1468.58     1492.49     20.84 o 
  -8   4   8    14588.45    14524.29     74.88 o 
  -7   4   8     4684.44     4905.60     29.85 o 
  -6   4   8     6577.49     6366.07     34.02 o 
  -5   4   8     4549.19     4385.27     25.63 o 
  -4   4   8      314.11      336.89      6.94 o 
  -3   4   8      826.84      714.70     10.73 o 
  -2   4   8    13904.25    13317.71     61.53 o 
  -1   4   8      482.53      499.83      9.24 o 
   0   4   8     6742.11     6063.44     34.35 o 
   1   4   8      778.61      791.12     11.67 o 
   2   4   8      249.81      280.84      8.42 o 
   3   4   8       71.98       64.51      4.91 o 
   4   4   8     8062.79     7918.30     51.51 o 
   5   4   8       28.66       42.24      6.28 o 
   6   4   8     9193.90     9153.03     58.49 o 
   7   4   8        4.79        8.92      7.73 o 
   8   4   8     2947.72     2856.58     34.93 o 
   9   4   8     2629.11     2596.25     38.92 o 
  10   4   8      261.78      255.25     19.46 o 
 -13   5   8      393.44      398.07     16.28 o 
 -12   5   8      595.40      589.85     18.25 o 
 -11   5   8      109.06      108.44     11.68 o 
 -10   5   8       52.59       51.82      8.55 o 
  -9   5   8        2.81      -13.41      6.71 o 
  -8   5   8      255.36      246.61      9.05 o 
  -7   5   8      881.74      932.90     13.88 o 
  -6   5   8     1322.56     1207.76     14.97 o 
  -5   5   8     1179.69     1214.51     14.32 o 
  -4   5   8      145.93      141.05      5.90 o 
  -3   5   8     1940.03     2024.65     17.43 o 
  -2   5   8      225.80      233.64      7.12 o 
  -1   5   8     4538.29     4779.33     30.10 o 
   0   5   8      247.09      282.05      8.58 o 
   1   5   8      941.36      907.89     12.61 o 
   2   5   8      835.15      866.77     12.94 o 
   3   5   8        2.59        6.00      5.13 o 
   4   5   8      800.43      803.03     14.90 o 
   5   5   8      178.60      154.75      8.37 o 
   6   5   8      823.63      812.58     18.83 o 
   7   5   8       25.76       18.18      7.98 o 
   8   5   8       29.39       34.69      9.00 o 
   9   5   8      418.11      393.67     17.63 o 
 -13   6   8     1553.99     1628.36     37.10 o 
 -12   6   8      117.28      110.88     12.53 o 
 -11   6   8     4172.12     4274.45     39.91 o 
 -10   6   8     1007.11     1074.99     20.16 o 
  -9   6   8       45.00       40.50      7.95 o 
  -8   6   8     4081.61     4076.10     31.14 o 
  -7   6   8      217.29      202.97      7.32 o 
  -6   6   8      249.88      249.78      8.63 o 
  -5   6   8      547.58      510.40     10.11 o 
  -4   6   8     1070.03     1018.80     16.33 o 
  -3   6   8     1662.74     1652.74     19.39 o 
  -2   6   8    25592.16    24875.59    111.83 o 
  -1   6   8       16.32       -7.28      4.58 o 
   0   6   8    23803.54    23508.73    107.86 o 
   1   6   8       40.54       38.33      5.96 o 
   2   6   8        3.55        1.12      5.30 o 
   3   6   8       48.72       23.63      6.48 o 
   4   6   8     4267.29     4142.13     36.64 o 
   5   6   8       41.68       22.12      7.51 o 
   6   6   8     5212.07     5279.82     41.15 o 
   7   6   8       34.56       16.33      8.09 o 
   8   6   8      609.85      643.25     17.71 o 
   9   6   8     1772.52     1848.22     41.69 o 
 -12   7   8        0.62        4.29     11.27 o 
 -11   7   8      196.87      162.74     12.24 o 
 -10   7   8      193.53      165.96     11.17 o 
  -9   7   8      102.86       84.52      8.67 o 
  -8   7   8       21.23       17.26      6.03 o 
  -7   7   8       10.80        1.43      5.94 o 
  -6   7   8        2.67       -2.58      5.21 o 
  -5   7   8       26.51       29.79      5.21 o 
  -4   7   8       65.85       51.60      7.11 o 
  -3   7   8      113.82      130.33      8.90 o 
  -2   7   8      144.90      125.01      7.87 o 
  -1   7   8      786.61      810.11     13.63 o 
   0   7   8       27.21       20.14      5.92 o 
   1   7   8     1086.96     1071.10     16.01 o 
   2   7   8       99.69       69.05      8.50 o 
   3   7   8      291.70      287.28     10.51 o 
   4   7   8      254.81      240.54     11.39 o 
   5   7   8      223.05      203.17     11.68 o 
   6   7   8      274.69      237.99     12.53 o 
   7   7   8       36.58       45.50     10.32 o 
   8   7   8       30.63       26.38     11.25 o 
 -12   8   8       44.56       18.82     12.42 o 
 -11   8   8     3343.21     3334.98     37.12 o 
 -10   8   8     2082.80     2091.24     28.85 o 
  -9   8   8     1022.99      965.55     22.49 o 
  -8   8   8     5166.42     5412.79     47.12 o 
  -7   8   8      187.87      137.86      8.90 o 
  -6   8   8      426.74      425.67     12.14 o 
  -5   8   8     1328.77     1364.60     17.35 o 
  -4   8   8      804.30      865.88     17.08 o 
  -3   8   8     3058.66     3094.79     30.58 o 
  -2   8   8    14493.19    14241.30     90.79 o 
  -1   8   8        6.60       -6.26      5.69 o 
   0   8   8    19729.73    19439.81    110.62 o 
   1   8   8        0.17       -2.53      5.45 o 
   2   8   8      566.88      529.36     13.80 o 
   3   8   8      274.93      248.14     12.64 o 
   4   8   8     5327.35     5258.23     42.51 o 
   5   8   8      295.54      281.41     12.41 o 
   6   8   8     6375.58     6400.43     50.20 o 
   7   8   8       98.81       71.00     10.54 o 
   8   8   8     2308.57     2338.33     35.72 o 
 -11   9   8        1.46       -9.09      9.29 o 
 -10   9   8      747.82      716.81     30.14 o 
  -9   9   8        0.75       -6.25      9.08 o 
  -8   9   8      585.02      615.18     16.61 o 
  -7   9   8       20.60       13.98      7.03 o 
  -6   9   8      515.39      543.22     14.06 o 
  -5   9   8      980.23      965.21     17.59 o 
  -4   9   8      534.60      565.96     15.20 o 
  -3   9   8        4.84       -5.26      6.72 o 
  -2   9   8      791.04      707.27     19.94 o 
  -1   9   8      123.37      104.79      8.20 o 
   0   9   8      215.74      225.45     11.81 o 
   1   9   8      920.75      966.33     16.73 o 
   2   9   8        1.77      -12.22      6.11 o 
   3   9   8        5.09      -11.21      7.89 o 
   4   9   8       14.79       21.25      9.17 o 
   5   9   8       76.61       93.04     10.39 o 
   6   9   8        4.23       -5.38      9.72 o 
   7   9   8        9.00        9.92     11.10 o 
 -10  10   8     1653.96     1668.25     30.26 o 
  -9  10   8      904.86      948.68     26.99 o 
  -8  10   8     4976.18     5168.70     42.54 o 
  -7  10   8      688.80      738.36     19.77 o 
  -6  10   8      909.25      964.13     19.23 o 
  -5  10   8     1547.36     1601.01     22.98 o 
  -4  10   8      520.12      533.02     14.70 o 
  -3  10   8      458.72      432.85     14.14 o 
  -2  10   8     6547.19     6644.46     51.91 o 
  -1  10   8      343.11      340.57     16.48 o 
   0  10   8      561.40      539.55     20.24 o 
   1  10   8       14.90       -3.33      8.36 o 
   2  10   8      828.75      824.88     18.33 o 
   3  10   8      441.13      423.52     15.12 o 
   4  10   8     3472.13     3515.62     39.32 o 
   5  10   8       57.22       50.69     12.25 o 
   6  10   8     1814.42     1827.08     33.07 o 
  -9  11   8      107.51       78.11     11.52 o 
  -8  11   8      208.70      209.85     13.45 o 
  -7  11   8      140.13      115.06      9.91 o 
  -6  11   8       21.18      -19.48      9.74 o 
  -5  11   8      842.98      885.58     21.34 o 
  -4  11   8        6.54       -7.37     10.76 o 
  -3  11   8      386.87      381.13     18.75 o 
  -2  11   8       27.58       16.24      8.98 o 
  -1  11   8     1003.46      976.05     28.50 o 
   0  11   8       13.17        9.86     10.11 o 
   1  11   8      264.71      271.56     16.17 o 
   2  11   8        8.02       -3.36      9.03 o 
   3  11   8     1242.26     1276.37     23.97 o 
   4  11   8       40.08       42.36     11.64 o 
   5  11   8       12.10       13.42     12.08 o 
  -8  12   8     2554.40     2579.88     37.17 o 
  -7  12   8       35.96       -5.63     15.62 o 
  -6  12   8      896.77      851.76     31.74 o 
  -5  12   8     1480.80     1421.35     45.00 o 
  -4  12   8      285.78      339.88     18.52 o 
  -3  12   8      768.06      733.40     25.63 o 
  -2  12   8     7935.92     8069.41     85.28 o 
  -1  12   8      162.98      138.11     14.31 o 
   0  12   8     4479.51     4549.94     54.94 o 
   1  12   8        1.27      -15.32     10.53 o 
   2  12   8      553.66      545.43     20.57 o 
   3  12   8        7.99        6.19      9.88 o 
   4  12   8     2330.20     2411.77     34.73 o 
  -6  13   8        4.51       -6.83     13.06 o 
  -5  13   8      397.58      390.06     21.78 o 
  -4  13   8        0.57        0.99     14.07 o 
  -3  13   8      200.68      194.71     18.63 o 
  -2  13   8        0.98       -8.28     12.57 o 
  -1  13   8      165.84      133.86     14.25 o 
   0  13   8       21.02       28.12     13.16 o 
   1  13   8     1364.16     1469.01     29.46 o 
   2  13   8      342.62      351.81     18.47 o 
 -14   1   9     3485.28     3500.16     51.47 o 
 -13   1   9        2.33       11.25      9.39 o 
 -12   1   9     5660.38     5861.10     46.96 o 
 -11   1   9      931.05      936.78     17.11 o 
 -10   1   9       89.83       85.29      7.51 o 
  -9   1   9     3544.35     3524.65     28.32 o 
  -8   1   9     1262.15     1284.57     15.56 o 
  -7   1   9     1185.95     1106.69     14.73 o 
  -6   1   9     2060.12     1967.78     17.59 o 
  -5   1   9        5.21        1.60      4.13 o 
  -4   1   9     3904.21     3708.44     28.05 o 
  -3   1   9     6109.81     5435.38     37.09 o 
  -2   1   9     1039.74     1167.11     14.70 o 
  -1   1   9    18101.25    17762.64     79.06 o 
   0   1   9       12.14        6.16      3.52 o 
   1   1   9      594.03      643.65     10.34 o 
   2   1   9       70.93       57.41      4.52 o 
   3   1   9     9996.24     9456.75     45.30 o 
   4   1   9     1023.13     1110.26     14.65 o 
   5   1   9     7832.37     7945.79     47.63 o 
   6   1   9       63.42       29.86      6.60 o 
   7   1   9     1249.23     1239.54     19.86 o 
   8   1   9     4118.60     4111.41     37.81 o 
   9   1   9     1785.22     1770.06     26.59 o 
  10   1   9       42.90       28.55     11.96 o 
 -14   2   9      178.42      171.23     15.70 o 
 -13   2   9      154.52      111.52     16.16 o 
 -12   2   9       32.88       41.20      9.81 o 
 -11   2   9        9.23        2.51      7.90 o 
 -10   2   9       34.88       33.16      7.44 o 
  -9   2   9      499.06      493.59     12.47 o 
  -8   2   9      371.92      379.47     10.59 o 
  -7   2   9      664.81      739.43     11.95 o 
  -6   2   9      145.22      147.41      6.50 o 
  -5   2   9     1642.52     1668.67     15.84 o 
  -4   2   9      623.82      653.86     10.63 o 
  -3   2   9        4.67       -0.84      3.59 o 
  -2   2   9      192.05      178.95      6.33 o 
  -1   2   9      861.57      893.37     12.07 o 
   0   2   9        8.24        6.91      3.60 o 
   1   2   9      701.74      695.45     11.77 o 
   2   2   9      106.61      142.47      5.84 o 
   3   2   9      388.15      435.54      9.66 o 
   4   2   9        0.14        0.64      4.24 o 
   5   2   9       59.15       62.70      6.40 o 
   6   2   9      833.33      751.60     15.14 o 
   7   2   9      114.06      103.01     10.08 o 
   8   2   9      693.79      645.69     18.69 o 
   9   2   9       32.24        6.74     10.72 o 
 -14   3   9     3226.24     3437.45     54.38 o 
 -13   3   9        9.47       10.95     11.50 o 
 -12   3   9     7170.31     7174.76     69.20 o 
 -11   3   9     2784.64     2814.11     35.02 o 
 -10   3   9     3715.67     3838.65     34.97 o 
  -9   3   9     6180.49     6386.20     42.11 o 
  -8   3   9     3077.21     3036.31     25.32 o 
  -7   3   9     8800.23     8964.68     47.49 o 
  -6   3   9     7788.15     7827.93     43.51 o 
  -5   3   9      464.86      388.45      8.61 o 
  -4   3   9     3009.70     3052.37     21.56 o 
  -3   3   9    19008.27    18267.30     83.24 o 
  -2   3   9      642.45      706.31      9.08 o 
  -1   3   9    14493.18    14308.34     57.90 o 
   0   3   9      825.23      804.30     11.08 o 
   1   3   9      430.72      489.45      9.85 o 
   2   3   9      146.66      127.84      5.67 o 
   3   3   9     9873.92     9781.72     49.15 o 
   4   3   9      491.22      568.77     12.03 o 
   5   3   9     6333.41     6263.42     42.14 o 
   6   3   9      962.78      887.60     17.71 o 
   7   3   9     4762.76     4749.99     42.01 o 
   8   3   9     4167.86     4166.93     42.76 o 
   9   3   9      228.73      356.33     19.44 o 
 -14   4   9      180.76      205.92     15.92 o 
 -13   4   9     1073.01      975.31     24.32 o 
 -12   4   9       16.75       23.42     10.52 o 
 -11   4   9      122.68       94.07     11.06 o 
 -10   4   9      255.90      245.34     13.70 o 
  -9   4   9      508.36      492.58     13.76 o 
  -8   4   9     1331.43     1298.70     16.66 o 
  -7   4   9      149.14      170.10      7.40 o 
  -6   4   9      125.02      112.69      5.83 o 
  -5   4   9       96.60       92.49      5.15 o 
  -4   4   9      262.70      360.74      7.24 o 
  -3   4   9      440.17      500.20      8.63 o 
  -2   4   9      711.69      788.05     10.26 o 
  -1   4   9       45.38       39.28      4.01 o 
   0   4   9      417.04      336.88      7.92 o 
   1   4   9      295.35      258.58      8.02 o 
   2   4   9      178.30      163.10      7.33 o 
   3   4   9      125.47      130.23      6.84 o 
   4   4   9      429.89      410.11     10.11 o 
   5   4   9      823.34      858.25     17.92 o 
   6   4   9     1404.63     1411.41     21.14 o 
   7   4   9     1044.37      994.20     29.19 o 
   8   4   9     1509.35     1427.75     26.72 o 
   9   4   9      572.20      552.47     23.30 o 
 -13   5   9        9.89       -4.32     11.28 o 
 -12   5   9     2150.27     2137.82     29.37 o 
 -11   5   9      559.61      547.11     16.54 o 
 -10   5   9      441.61      500.41     15.25 o 
  -9   5   9     2110.09     2063.26     24.09 o 
  -8   5   9     1196.99     1136.32     16.62 o 
  -7   5   9     3909.14     3947.36     29.44 o 
  -6   5   9     3426.45     3334.14     26.88 o 
  -5   5   9      977.37      923.81     17.47 o 
  -4   5   9       21.66       10.63      4.17 o 
  -3   5   9    14159.96    14306.88     69.28 o 
  -2   5   9      123.93      101.82      4.61 o 
  -1   5   9    14350.29    13491.20     67.51 o 
   0   5   9      236.19      219.69      7.36 o 
   1   5   9        0.81       -2.69      4.22 o 
   2   5   9      289.02      287.73      8.85 o 
   3   5   9     8759.33     8731.90     53.03 o 
   4   5   9        2.75       -9.05      5.93 o 
   5   5   9     6977.60     6859.88     50.77 o 
   6   5   9      202.08      187.28     10.99 o 
   7   5   9     2014.13     2025.09     27.83 o 
   8   5   9      635.86      645.88     21.41 o 
   9   5   9      858.49      803.76     24.38 o 
 -13   6   9        0.20      -23.01     11.51 o 
 -12   6   9      234.24      240.56     14.85 o 
 -11   6   9       60.49       49.92     10.42 o 
 -10   6   9      158.46      116.02     11.47 o 
  -9   6   9      222.88      240.15     11.01 o 
  -8   6   9     1260.79     1208.19     16.69 o 
  -7   6   9        2.45       -3.45      5.70 o 
  -6   6   9     1816.92     1780.07     18.91 o 
  -5   6   9        3.04        3.78      4.80 o 
  -4   6   9     1066.52     1160.51     16.46 o 
  -3   6   9      816.58      790.66     12.24 o 
  -2   6   9     2758.49     2870.79     26.66 o 
  -1   6   9      359.78      302.28      8.19 o 
   0   6   9        6.04       72.98      5.56 o 
   1   6   9        4.12       -8.94      4.83 o 
   2   6   9       17.14       15.61      6.09 o 
   3   6   9       77.83      103.92      8.65 o 
   4   6   9        9.77      -11.67      9.55 o 
   5   6   9      277.96      273.08     13.84 o 
   6   6   9      441.74      448.61     18.04 o 
   7   6   9     1140.04     1117.17     21.86 o 
   8   6   9       86.43       55.71     11.31 o 
 -12   7   9     3438.46     3438.78     38.98 o 
 -11   7   9      212.83      220.90     14.20 o 
 -10   7   9      681.94      703.96     17.32 o 
  -9   7   9     2324.83     2319.95     25.87 o 
  -8   7   9     2369.15     2549.61     37.84 o 
  -7   7   9     1909.77     2007.53     22.15 o 
  -6   7   9     2816.00     2902.51     25.60 o 
  -5   7   9     1727.71     1758.70     20.00 o 
  -4   7   9     1946.65     1848.65     22.29 o 
  -3   7   9    20338.49    20398.64    104.65 o 
  -2   7   9       88.76       76.43      6.60 o 
  -1   7   9    12840.08    12656.20     73.32 o 
   0   7   9      548.47      577.11     15.67 o 
   1   7   9     2241.52     2350.30     25.02 o 
   2   7   9        0.15        5.95      6.68 o 
   3   7   9     7320.03     7285.32     50.79 o 
   4   7   9       80.47       45.68      9.59 o 
   5   7   9     7012.31     6910.71     58.12 o 
   6   7   9       61.04       48.31      9.26 o 
   7   7   9     2350.14     2383.03     33.88 o 
   8   7   9      878.15      908.07     25.76 o 
 -12   8   9       22.80       21.37     11.00 o 
 -11   8   9      137.00      123.04     12.54 o 
 -10   8   9      325.72      256.25     14.96 o 
  -9   8   9      783.11      853.21     20.39 o 
  -8   8   9       27.51       17.30      8.48 o 
  -7   8   9      120.42      114.19      8.65 o 
  -6   8   9      147.56      167.80      9.26 o 
  -5   8   9     1147.96     1132.73     18.85 o 
  -4   8   9      149.77      141.79      9.53 o 
  -3   8   9      220.59      240.42     11.01 o 
  -2   8   9      241.36      243.19     11.27 o 
  -1   8   9      583.63      567.30     16.32 o 
   0   8   9      256.21      259.68     11.74 o 
   1   8   9      406.47      376.46     11.38 o 
   2   8   9       37.16       25.02      7.44 o 
   3   8   9      310.05      294.57     12.49 o 
   4   8   9        1.63       -2.79      7.65 o 
   5   8   9       52.10       36.34      9.29 o 
   6   8   9     1171.41     1073.25     27.34 o 
   7   8   9      245.73      254.28     14.16 o 
 -11   9   9      384.13      330.66     18.62 o 
 -10   9   9      904.51      932.72     25.14 o 
  -9   9   9     5459.36     5676.92     53.77 o 
  -8   9   9      411.50      430.52     16.36 o 
  -7   9   9     1868.43     1972.18     27.21 o 
  -6   9   9     2685.39     2725.46     28.71 o 
  -5   9   9     1062.14      975.85     19.30 o 
  -4   9   9      819.76      808.66     18.47 o 
  -3   9   9    12984.03    12879.32     82.77 o 
  -2   9   9       21.70       -6.86      8.06 o 
  -1   9   9     7407.81     7304.63     61.83 o 
   0   9   9     1133.95     1120.24     25.56 o 
   1   9   9        2.59        3.85      6.30 o 
   2   9   9      419.23      426.48     13.50 o 
   3   9   9     6435.20     6502.90     49.15 o 
   4   9   9      773.42      774.02     18.82 o 
   5   9   9     7435.48     7647.01     59.53 o 
   6   9   9      143.84      136.06     12.39 o 
 -10  10   9        1.05       -9.43     11.09 o 
  -9  10   9        7.68       30.36     10.43 o 
  -8  10   9      133.43      114.21     12.32 o 
  -7  10   9       42.59       49.94     10.79 o 
  -6  10   9      133.55       97.15     11.13 o 
  -5  10   9        0.73      -15.91      7.95 o 
  -4  10   9      275.19      255.86     12.51 o 
  -3  10   9        6.40        4.70      8.27 o 
  -2  10   9       20.89        9.54      8.53 o 
  -1  10   9        1.00      -15.21      7.83 o 
   0  10   9     1669.10     1664.91     30.71 o 
   1  10   9       24.52       22.11      8.50 o 
   2  10   9      173.05      192.32     11.25 o 
   3  10   9      231.65      235.32     13.46 o 
   4  10   9       12.48        9.73     10.44 o 
   5  10   9       43.70       31.14     11.47 o 
   6  10   9        1.12      -12.72     11.43 o 
  -9  11   9     2047.22     1979.58     35.86 o 
  -8  11   9      452.12      436.68     16.77 o 
  -7  11   9      702.95      695.59     19.29 o 
  -6  11   9      732.36      702.71     19.87 o 
  -5  11   9      153.07      161.05     12.72 o 
  -4  11   9     1065.46     1037.35     25.77 o 
  -3  11   9     6074.47     5992.54     58.73 o 
  -2  11   9      139.26      127.54     13.79 o 
  -1  11   9     2980.77     2989.95     41.97 o 
   0  11   9       33.82       33.55     10.60 o 
   1  11   9        8.24        4.87      9.53 o 
   2  11   9      258.29      236.75     14.06 o 
   3  11   9     2465.71     2495.59     43.17 o 
   4  11   9        4.94       -4.15     11.15 o 
  -8  12   9       69.26       65.22     13.45 o 
  -7  12   9      235.41      218.46     15.96 o 
  -6  12   9      552.06      564.09     25.02 o 
  -5  12   9      199.74      149.07     16.62 o 
  -4  12   9      421.67      431.92     21.25 o 
  -3  12   9      267.53      272.66     18.96 o 
  -2  12   9      898.62      891.37     28.86 o 
  -1  12   9      112.85       92.25     13.48 o 
   0  12   9      461.38      454.57     18.70 o 
   1  12   9        0.75       -5.28     11.12 o 
   2  12   9      371.95      387.44     17.64 o 
   3  12   9       14.01       -1.66      9.75 o 
  -5  13   9      180.60      169.28     19.05 o 
  -4  13   9     1210.64     1166.86     34.43 o 
  -3  13   9     4666.05     4752.31     62.05 o 
  -2  13   9      269.30      252.51     20.49 o 
  -1  13   9     4019.63     4328.39     62.80 o 
   0  13   9       35.88       10.22     13.66 o 
   1  13   9      297.29      286.39     16.44 o 
 -14   0  10      155.72      126.31     17.18 o 
 -13   0  10     6491.58     6610.67     74.01 o 
 -12   0  10      705.59      741.88     24.53 o 
 -11   0  10     1456.72     1484.99     36.43 o 
 -10   0  10     1166.98     1142.35     27.95 o 
  -9   0  10     2996.90     3044.83     37.74 o 
  -8   0  10      302.16      278.01     13.17 o 
  -7   0  10     3442.53     3185.57     32.73 o 
  -6   0  10     5965.66     5994.15     51.74 o 
  -5   0  10     3931.26     4221.80     40.65 o 
  -4   0  10    34849.10    34656.14    212.18 o 
  -3   0  10      189.24      181.67     11.30 o 
  -2   0  10    29967.28    29138.13    180.69 o 
  -1   0  10       78.97      100.07      7.73 o 
   0   0  10     1928.36     2259.24     25.00 o 
   1   0  10       73.55       12.86      5.59 o 
   2   0  10    20109.58    19733.84    114.74 o 
   3   0  10     2189.45     2218.09     25.87 o 
   4   0  10    14001.54    14032.38     91.64 o 
   5   0  10      955.69     1072.87     23.03 o 
   6   0  10     2783.71     2843.83     39.71 o 
   7   0  10     3597.42     3664.93     49.19 o 
   8   0  10     1398.48     1468.38     32.46 o 
   9   0  10      298.16      393.51     22.85 o 
 -14   1  10       18.23       30.04     12.22 o 
 -13   1  10        0.77       41.96     10.26 o 
 -12   1  10       82.20       70.16      8.83 o 
 -11   1  10        0.79       -5.22      6.96 o 
 -10   1  10       13.40       22.60      6.60 o 
  -9   1  10      205.71      218.19      9.59 o 
  -8   1  10        0.41       -9.59      5.16 o 
  -7   1  10      128.22      122.77      5.95 o 
  -6   1  10      302.63      313.02      8.47 o 
  -5   1  10       23.69       22.69      4.64 o 
  -4   1  10      112.20      117.04      6.60 o 
  -3   1  10       32.51       63.82      5.92 o 
  -2   1  10     1897.59     2043.05     18.19 o 
  -1   1  10     2361.30     2419.39     20.19 o 
   0   1  10      728.23      807.14     11.75 o 
   1   1  10        0.67        0.73      3.55 o 
   2   1  10      869.86      922.09     11.82 o 
   3   1  10     2322.07     2438.42     19.95 o 
   4   1  10     2195.84     2128.82     20.19 o 
   5   1  10     1522.47     1532.21     19.82 o 
   6   1  10      627.20      591.46     14.21 o 
   7   1  10      211.46      210.99     11.38 o 
   8   1  10       45.13       45.80      9.42 o 
   9   1  10      122.09      118.69     12.51 o 
 -14   2  10       14.60       20.50     12.50 o 
 -13   2  10     6091.58     6059.23     58.82 o 
 -12   2  10      636.06      663.99     18.22 o 
 -11   2  10      379.49      406.32     13.78 o 
 -10   2  10     3931.11     3936.14     34.01 o 
  -9   2  10     1251.79     1225.28     17.70 o 
  -8   2  10     4860.26     4813.09     33.37 o 
  -7   2  10     5759.59     5685.61     35.00 o 
  -6   2  10     1302.18     1221.27     13.92 o 
  -5   2  10     5028.49     4797.45     28.97 o 
  -4   2  10    11237.16    10668.73     53.44 o 
  -3   2  10      357.45      398.05      9.21 o 
  -2   2  10     6336.92     5646.03     31.88 o 
  -1   2  10     2849.19     2922.29     23.23 o 
   0   2  10       42.35        8.28      3.89 o 
   1   2  10      205.60      201.83      6.65 o 
   2   2  10    10042.00     9843.59     47.94 o 
   3   2  10       52.15       52.74      5.72 o 
   4   2  10     7362.64     7267.88     44.17 o 
   5   2  10       34.52       22.78      6.05 o 
   6   2  10     2599.42     2626.55     25.48 o 
   7   2  10     3009.06     3018.12     29.91 o 
   8   2  10      517.29      562.84     19.91 o 
   9   2  10      650.99      625.13     26.10 o 
 -14   3  10        8.05      -22.88     13.61 o 
 -13   3  10       47.45       76.36     16.90 o 
 -12   3  10      172.81      125.93     12.88 o 
 -11   3  10      215.97      220.85     12.35 o 
 -10   3  10       37.73       44.23      8.11 o 
  -9   3  10        0.09      -12.62      6.31 o 
  -8   3  10     1197.19     1205.47     19.82 o 
  -7   3  10      188.59      180.76      7.56 o 
  -6   3  10      294.71      313.90      9.61 o 
  -5   3  10       16.38        5.82      3.67 o 
  -4   3  10      224.63      277.08      7.31 o 
  -3   3  10     2230.18     2541.15     18.27 o 
  -2   3  10      267.45      279.42      6.50 o 
  -1   3  10      621.05      630.86      9.27 o 
   0   3  10      355.82      368.33      8.67 o 
   1   3  10      276.86      292.87      8.54 o 
   2   3  10     1590.03     1626.09     15.97 o 
   3   3  10       16.29        7.57      4.85 o 
   4   3  10       57.16       51.95      6.59 o 
   5   3  10      421.12      428.75     12.79 o 
   6   3  10     2504.34     2523.83     27.43 o 
   7   3  10      107.40      120.30     12.39 o 
   8   3  10      112.97       91.60     12.30 o 
   9   3  10        3.24        4.91     12.94 o 
 -14   4  10       36.61       27.39     15.87 o 
 -13   4  10     4501.69     4497.47     56.36 o 
 -12   4  10     1607.43     1564.50     27.40 o 
 -11   4  10     1470.10     1468.33     25.98 o 
 -10   4  10     3041.74     3049.58     32.97 o 
  -9   4  10     3247.82     3277.32     30.40 o 
  -8   4  10     3248.25     3234.05     27.05 o 
  -7   4  10     6539.47     6531.01     40.59 o 
  -6   4  10      539.23      514.47     10.32 o 
  -5   4  10     2085.64     2095.25     17.27 o 
  -4   4  10    10691.12    10344.54     49.68 o 
  -3   4  10      160.44      142.74      6.24 o 
  -2   4  10     9389.30     9428.68     48.28 o 
  -1   4  10     4167.87     4441.08     26.75 o 
   0   4  10      246.75      316.74      8.54 o 
   1   4  10      115.22       88.93      6.04 o 
   2   4  10    13638.85    13791.67     73.30 o 
   3   4  10       40.16       27.42      5.44 o 
   4   4  10     3818.13     3769.40     30.48 o 
   5   4  10       34.52       34.24      7.80 o 
   6   4  10     3364.37     3229.02     33.26 o 
   7   4  10     2449.45     2491.22     32.56 o 
   8   4  10      862.40      861.69     23.29 o 
 -13   5  10       23.39        2.46     11.70 o 
 -12   5  10      229.03      199.33     13.94 o 
 -11   5  10      771.36      674.01     18.97 o 
 -10   5  10       36.26       60.83      9.33 o 
  -9   5  10      175.43      145.60      9.98 o 
  -8   5  10      733.80      728.76     14.42 o 
  -7   5  10      175.70      157.70      8.05 o 
  -6   5  10      136.93      137.70      7.50 o 
  -5   5  10       16.44       23.11      5.12 o 
  -4   5  10       30.80       14.46      4.49 o 
  -3   5  10      745.36      707.42     11.05 o 
  -2   5  10       12.62        9.04      3.89 o 
  -1   5  10        0.86        0.88      4.32 o 
   0   5  10      161.55      176.48      7.54 o 
   1   5  10       12.49       17.54      5.04 o 
   2   5  10      399.35      360.50     10.35 o 
   3   5  10        9.17       -4.28      6.11 o 
   4   5  10      782.19      726.02     16.80 o 
   5   5  10      737.83      721.13     17.58 o 
   6   5  10     1558.11     1508.28     33.25 o 
   7   5  10     1339.65     1309.16     28.55 o 
   8   5  10       35.64       32.89     10.90 o 
 -13   6  10     2057.18     2116.20     34.76 o 
 -12   6  10      151.18      135.24     13.87 o 
 -11   6  10     1314.92     1336.09     25.25 o 
 -10   6  10     1790.75     1838.37     25.56 o 
  -9   6  10      442.40      447.04     13.41 o 
  -8   6  10     1603.26     1612.69     20.26 o 
  -7   6  10     1877.64     1894.05     24.52 o 
  -6   6  10     1291.79     1297.10     18.84 o 
  -5   6  10     2151.82     2260.17     23.97 o 
  -4   6  10    22636.62    22504.22    104.72 o 
  -3   6  10       33.28       17.74      5.13 o 
  -2   6  10    18416.19    18212.02     88.63 o 
  -1   6  10     1177.33     1192.09     15.00 o 
   0   6  10      498.90      492.94     11.50 o 
   1   6  10       18.55       11.16      5.86 o 
   2   6  10     5900.13     5691.05     41.24 o 
   3   6  10      166.08      167.01     10.26 o 
   4   6  10     9691.00     9393.15     69.85 o 
   5   6  10       26.62       -2.21      8.59 o 
   6   6  10     2421.86     2472.12     33.45 o 
   7   6  10      262.36      225.66     15.85 o 
   8   6  10     1344.69     1332.06     34.41 o 
 -12   7  10      119.33      104.46     12.94 o 
 -11   7  10       82.92       34.17     10.16 o 
 -10   7  10      352.01      393.62     13.80 o 
  -9   7  10      274.11      239.27      9.97 o 
  -8   7  10        0.58      -12.68      7.42 o 
  -7   7  10       78.07       65.28      7.94 o 
  -6   7  10        1.68       -3.81      5.60 o 
  -5   7  10       74.27       43.67      6.87 o 
  -4   7  10       30.02       20.83      6.54 o 
  -3   7  10      489.71      471.63     12.05 o 
  -2   7  10        0.17       -7.64      4.91 o 
  -1   7  10       14.84       17.18      7.24 o 
   0   7  10       16.81       13.08      5.70 o 
   1   7  10       20.05       20.71      6.96 o 
   2   7  10      569.84      572.36     16.41 o 
   3   7  10      311.37      265.18     11.54 o 
   4   7  10      162.97      129.43     11.03 o 
   5   7  10     1368.88     1292.79     24.14 o 
   6   7  10     2457.31     2472.00     33.46 o 
   7   7  10       28.96       17.79     11.88 o 
 -12   8  10      199.21      201.64     14.23 o 
 -11   8  10      585.42      605.15     17.64 o 
 -10   8  10     2097.45     2157.74     43.21 o 
  -9   8  10      799.04      761.61     23.37 o 
  -8   8  10     1659.40     1788.69     26.63 o 
  -7   8  10     1627.42     1641.28     22.80 o 
  -6   8  10      174.73      174.30      9.77 o 
  -5   8  10      740.70      698.40     15.58 o 
  -4   8  10     6462.31     6464.95     50.00 o 
  -3   8  10       46.87       60.92      7.89 o 
  -2   8  10     5793.55     5848.69     43.17 o 
  -1   8  10      389.87      368.80     12.55 o 
   0   8  10      259.81      270.45     12.56 o 
   1   8  10     1035.53      994.25     18.46 o 
   2   8  10     1775.23     1871.82     24.81 o 
   3   8  10      344.48      354.11     13.88 o 
   4   8  10     7009.95     7023.19     52.82 o 
   5   8  10       60.04       57.99      9.93 o 
   6   8  10     2020.12     1969.49     29.30 o 
   7   8  10      339.47      310.17     16.65 o 
 -11   9  10        5.85      -13.17     15.01 o 
 -10   9  10      460.01      436.66     18.06 o 
  -9   9  10       25.11       18.57     11.29 o 
  -8   9  10      221.28      202.57     11.76 o 
  -7   9  10      755.77      756.51     19.08 o 
  -6   9  10      116.23       94.20     10.50 o 
  -5   9  10        1.71       -4.61      7.98 o 
  -4   9  10     1547.40     1594.70     24.55 o 
  -3   9  10      356.82      372.97     13.48 o 
  -2   9  10      267.57      236.00     13.41 o 
  -1   9  10     2730.42     2879.45     31.39 o 
   0   9  10     2470.40     2510.11     37.89 o 
   1   9  10       57.39       37.54      7.78 o 
   2   9  10      180.03      165.27     11.36 o 
   3   9  10      505.90      469.67     15.63 o 
   4   9  10       50.81       37.50      9.97 o 
   5   9  10       11.46       10.23      8.61 o 
   6   9  10       43.65       46.48     11.49 o 
 -10  10  10     2477.19     2429.14     67.48 o 
  -9  10  10      502.23      452.47     21.87 o 
  -8  10  10     1315.51     1332.86     27.05 o 
  -7  10  10     3070.93     3100.20     34.57 o 
  -6  10  10       32.39       10.50      9.65 o 
  -5  10  10      671.87      647.75     18.13 o 
  -4  10  10     6909.44     6828.04     59.15 o 
  -3  10  10       99.90       89.39     11.05 o 
  -2  10  10     2062.79     2130.71     35.15 o 
  -1  10  10     1133.48     1144.27     28.74 o 
   0  10  10       10.83       13.75      8.43 o 
   1  10  10      456.63      433.70     14.82 o 
   2  10  10     4501.23     4577.16     41.57 o 
   3  10  10       15.33        3.31     10.12 o 
   4  10  10     5636.39     5687.14     56.40 o 
   5  10  10      567.22      590.33     20.43 o 
  -9  11  10       13.68        1.76     14.62 o 
  -8  11  10      255.66      164.70     13.16 o 
  -7  11  10      491.85      533.31     20.81 o 
  -6  11  10       53.75       -4.02     11.38 o 
  -5  11  10      509.40      516.17     20.12 o 
  -4  11  10       13.29        8.78      9.45 o 
  -3  11  10      369.09      345.50     19.96 o 
  -2  11  10      140.22      144.64     14.77 o 
  -1  11  10      284.11      314.17     18.29 o 
   0  11  10      256.86      264.15     15.42 o 
   1  11  10      378.54      365.62     15.33 o 
   2  11  10        7.90       -2.01     11.26 o 
   3  11  10       21.67       21.71     10.53 o 
   4  11  10       28.99        9.94     11.92 o 
  -7  12  10     1006.37     1062.66     32.26 o 
  -6  12  10      283.10      238.20     16.37 o 
  -5  12  10      314.37      344.95     21.98 o 
  -4  12  10     5450.39     5610.12     83.19 o 
  -3  12  10      733.42      687.35     26.76 o 
  -2  12  10     4118.93     4207.02     54.99 o 
  -1  12  10       99.03       74.29     15.13 o 
   0  12  10      504.36      495.14     19.51 o 
   1  12  10      162.62      134.18     13.38 o 
   2  12  10     2607.87     2682.46     40.71 o 
  -4  13  10        4.22      -16.48     16.12 o 
  -3  13  10      121.31      155.69     18.84 o 
  -2  13  10      438.04      379.59     23.86 o 
  -1  13  10       77.98       84.60     15.04 o 
 -14   1  11     3595.24     3700.03     40.44 o 
 -13   1  11      640.71      598.16     18.27 o 
 -12   1  11      398.05      370.48     13.96 o 
 -11   1  11      859.86      854.97     18.25 o 
 -10   1  11      605.52      598.99     15.21 o 
  -9   1  11     1207.00     1216.09     17.86 o 
  -8   1  11     3348.93     3462.10     27.73 o 
  -7   1  11     1876.83     1842.87     18.78 o 
  -6   1  11     5408.91     5277.80     32.81 o 
  -5   1  11    24604.21    24565.33    108.19 o 
  -4   1  11      211.65      199.72      7.30 o 
  -3   1  11    14159.50    13799.77     63.50 o 
  -2   1  11     5179.82     5096.74     29.50 o 
  -1   1  11       10.24        0.40      3.63 o 
   0   1  11      287.98      273.65      7.32 o 
   1   1  11    11288.96    11053.85     50.57 o 
   2   1  11     1884.27     1957.87     17.00 o 
   3   1  11    17322.44    17031.50     76.55 o 
   4   1  11     1268.49     1289.74     17.08 o 
   5   1  11     7278.80     7453.33     49.49 o 
   6   1  11     1285.98     1288.50     20.05 o 
   7   1  11     2244.65     2341.29     28.66 o 
   8   1  11      661.60      653.59     22.42 o 
 -14   2  11       36.74       32.22     13.08 o 
 -13   2  11      113.39       82.32     12.11 o 
 -12   2  11       34.84       26.09     10.28 o 
 -11   2  11     1043.35     1030.90     19.89 o 
 -10   2  11      567.80      475.13     13.60 o 
  -9   2  11      650.77      606.60     14.23 o 
  -8   2  11      595.31      586.13     12.77 o 
  -7   2  11        3.31       -4.89      4.93 o 
  -6   2  11     2182.89     2352.65     20.84 o 
  -5   2  11        3.17        6.22      4.25 o 
  -4   2  11     6182.27     6544.92     36.24 o 
  -3   2  11      661.60      619.72     10.90 o 
  -2   2  11     4402.76     4755.04     28.63 o 
  -1   2  11      921.70      895.05     12.27 o 
   0   2  11      483.89      480.84      9.97 o 
   1   2  11      142.34      168.91      6.90 o 
   2   2  11       48.17       37.36      4.99 o 
   3   2  11      439.85      427.97     11.06 o 
   4   2  11      237.96      263.79     10.06 o 
   5   2  11      763.53      835.82     16.47 o 
   6   2  11       34.30       27.43      8.11 o 
   7   2  11       60.05       36.40      9.79 o 
   8   2  11       35.60       17.75     11.63 o 
 -14   3  11     4488.94     4683.74     72.62 o 
 -13   3  11      318.59      312.01     17.90 o 
 -12   3  11     2351.85     2330.82     31.77 o 
 -11   3  11     2044.57     2094.75     27.64 o 
 -10   3  11      489.22      495.83     14.18 o 
  -9   3  11     2904.41     2998.68     31.27 o 
  -8   3  11     6335.99     6247.00     40.01 o 
  -7   3  11       24.00       22.25      5.09 o 
  -6   3  11     6787.38     6714.30     39.38 o 
  -5   3  11    12340.08    12328.42     60.76 o 
  -4   3  11      596.20      642.61     10.02 o 
  -3   3  11     2425.01     2071.20     16.14 o 
  -2   3  11     3925.07     3985.40     25.70 o 
  -1   3  11      594.08      714.83     11.11 o 
   0   3  11      183.35      155.26      6.91 o 
   1   3  11    10567.02    10399.32     53.40 o 
   2   3  11      316.73      368.69      9.65 o 
   3   3  11     6778.69     6650.58     41.36 o 
   4   3  11     1168.51     1143.31     17.75 o 
   5   3  11     1860.38     1897.74     24.41 o 
   6   3  11      405.60      428.09     14.68 o 
   7   3  11     1025.24     1070.30     22.52 o 
   8   3  11      754.84      726.90     21.92 o 
 -13   4  11      112.18       64.62     13.28 o 
 -12   4  11       16.31      -12.26     10.52 o 
 -11   4  11       22.48       16.40     10.04 o 
 -10   4  11       26.90       19.34      8.58 o 
  -9   4  11     3179.34     3221.83     30.65 o 
  -8   4  11     1096.55     1063.01     17.50 o 
  -7   4  11        9.17        0.17      5.50 o 
  -6   4  11       36.50       32.24      5.57 o 
  -5   4  11       58.21       38.59      5.23 o 
  -4   4  11       57.73       60.40      5.17 o 
  -3   4  11       28.21       45.62      4.70 o 
  -2   4  11       22.63       37.37      4.50 o 
  -1   4  11      601.55      581.76      9.59 o 
   0   4  11        1.17       -3.22      4.48 o 
   1   4  11       11.08        6.48      5.48 o 
   2   4  11      461.82      416.79     11.96 o 
   3   4  11      356.97      362.05     11.77 o 
   4   4  11      327.61      321.58     11.00 o 
   5   4  11      181.81      200.86     10.80 o 
   6   4  11      990.59     1006.53     20.02 o 
   7   4  11        5.63       -3.04      9.36 o 
   8   4  11      116.61      105.17     13.73 o 
 -13   5  11      456.66      448.25     20.58 o 
 -12   5  11      278.16      282.31     19.76 o 
 -11   5  11     3171.97     3147.94     47.89 o 
 -10   5  11     2141.59     2255.09     29.34 o 
  -9   5  11      954.34     1019.06     19.72 o 
  -8   5  11     5544.64     5636.05     43.88 o 
  -7   5  11     1361.14     1343.45     20.46 o 
  -6   5  11     2396.01     2329.50     23.99 o 
  -5   5  11    18779.50    18674.82    108.10 o 
  -4   5  11      260.44      265.03      9.85 o 
  -3   5  11    11651.85    11389.00     63.35 o 
  -2   5  11     4057.09     4143.63     30.95 o 
  -1   5  11        6.06       -1.94      4.90 o 
   0   5  11      528.41      451.50     10.55 o 
   1   5  11     9363.60     9194.38     52.15 o 
   2   5  11       61.42       55.64      6.99 o 
   3   5  11     8665.18     8693.58     57.94 o 
   4   5  11      569.61      531.12     17.07 o 
   5   5  11     2172.66     2114.19     31.76 o 
   6   5  11     1484.41     1445.69     41.01 o 
   7   5  11      741.10      730.74     20.33 o 
   8   5  11       33.14       12.57     11.79 o 
 -13   6  11       36.31       26.97     13.25 o 
 -12   6  11       42.71       45.35     12.48 o 
 -11   6  11        2.01        9.07     10.65 o 
 -10   6  11       77.93       76.85     10.32 o 
  -9   6  11       75.32       53.53      8.63 o 
  -8   6  11      241.08      237.31     10.21 o 
  -7   6  11      506.02      516.59     16.14 o 
  -6   6  11       39.86       43.86      7.40 o 
  -5   6  11      217.88      215.73      8.63 o 
  -4   6  11      402.98      402.24     10.11 o 
  -3   6  11     1127.59     1197.83     15.65 o 
  -2   6  11      145.49      127.83      6.75 o 
  -1   6  11      391.14      426.88      9.94 o 
   0   6  11      127.61      153.86      8.39 o 
   1   6  11       44.78       34.16      7.05 o 
   2   6  11       19.34       15.31      6.71 o 
   3   6  11       84.85       83.08     11.41 o 
   4   6  11      559.91      554.29     19.06 o 
   5   6  11      480.89      498.75     20.04 o 
   6   6  11       26.91       11.69     12.26 o 
   7   6  11       11.82        5.71     12.62 o 
 -12   7  11      663.37      630.30     23.41 o 
 -11   7  11     1504.60     1431.02     26.73 o 
 -10   7  11      724.48      736.04     17.58 o 
  -9   7  11     2202.68     2372.16     40.38 o 
  -8   7  11     1070.13     1106.40     23.34 o 
  -7   7  11      290.36      325.34     13.29 o 
  -6   7  11     1292.54     1314.84     20.00 o 
  -5   7  11     6410.24     6230.19     43.96 o 
  -4   7  11      980.87     1010.67     19.75 o 
  -3   7  11    14956.63    15149.60     82.96 o 
  -2   7  11      791.11      799.73     16.12 o 
  -1   7  11     3388.26     3396.76     31.16 o 
   0   7  11       90.03      108.11      8.25 o 
   1   7  11     6075.71     6010.51     45.56 o 
   2   7  11        0.09       -5.18      7.72 o 
   3   7  11     6862.96     6766.17     53.58 o 
   4   7  11      958.92      972.18     23.53 o 
   5   7  11     1680.77     1662.77     33.19 o 
   6   7  11      599.83      494.26     19.98 o 
   7   7  11     1989.95     1931.25     47.03 o 
 -12   8  11        4.30       -5.96     15.58 o 
 -11   8  11      586.96      532.63     19.94 o 
 -10   8  11      140.63      133.91     13.71 o 
  -9   8  11        1.25       -1.72     10.44 o 
  -8   8  11       85.32       75.16     10.72 o 
  -7   8  11       42.33       36.97      9.03 o 
  -6   8  11        1.48      -11.32      7.72 o 
  -5   8  11      390.05      386.90     13.60 o 
  -4   8  11     1377.79     1370.98     25.37 o 
  -3   8  11      252.71      231.99     12.03 o 
  -2   8  11     2982.38     3043.16     33.23 o 
  -1   8  11      216.55      230.95     12.18 o 
   0   8  11      548.33      583.57     18.70 o 
   1   8  11      107.20       96.81      9.49 o 
   2   8  11        7.10      -11.29      8.09 o 
   3   8  11        1.84      -18.17      9.08 o 
   4   8  11       20.00        6.68      8.75 o 
   5   8  11      204.02      194.38     13.90 o 
   6   8  11        2.49       -1.34     10.65 o 
 -11   9  11     2475.25     2586.76     45.15 o 
 -10   9  11     1267.27     1302.41     33.44 o 
  -9   9  11     1252.04     1296.04     44.09 o 
  -8   9  11     4447.62     4587.35     50.32 o 
  -7   9  11      322.13      302.49     16.41 o 
  -6   9  11      362.99      409.48     13.87 o 
  -5   9  11     3113.35     3247.91     37.77 o 
  -4   9  11      383.54      401.45     14.31 o 
  -3   9  11     2395.23     2357.49     30.22 o 
  -2   9  11     2133.22     2122.90     29.09 o 
  -1   9  11       20.84        9.63      8.29 o 
   0   9  11      125.05       86.24     10.67 o 
   1   9  11     3882.02     3945.65     35.83 o 
   2   9  11      320.76      322.04     13.41 o 
   3   9  11     2180.13     2236.99     29.58 o 
   4   9  11        2.55        2.43     10.39 o 
   5   9  11      711.09      707.31     22.16 o 
 -10  10  11       50.21       30.30     16.06 o 
  -9  10  11        0.09       -6.62     13.02 o 
  -8  10  11      485.02      482.65     18.58 o 
  -7  10  11      261.84      211.55     16.33 o 
  -6  10  11      902.67      920.04     22.88 o 
  -5  10  11       65.50       51.96     11.08 o 
  -4  10  11      392.93      352.37     16.12 o 
  -3  10  11      249.75      267.85     15.57 o 
  -2  10  11       52.93       51.87     10.70 o 
  -1  10  11     1131.17     1127.45     22.87 o 
   0  10  11       27.42       25.45      9.42 o 
   1  10  11        0.33       -0.66      8.63 o 
   2  10  11       18.70       20.22      8.84 o 
   3  10  11        0.14       -9.92     10.04 o 
   4  10  11        1.40        5.88     11.28 o 
  -8  11  11     2255.29     2313.85     40.81 o 
  -7  11  11      354.80      330.55     19.11 o 
  -6  11  11      315.82      310.83     16.44 o 
  -5  11  11     5100.38     5170.49     53.17 o 
  -4  11  11        1.28       -5.17     10.82 o 
  -3  11  11     2983.50     3050.81     41.24 o 
  -2  11  11        3.68      -16.03      9.83 o 
  -1  11  11      608.20      592.73     23.03 o 
   0  11  11      366.43      329.77     16.49 o 
   1  11  11     2771.49     2789.92     39.56 o 
   2  11  11       66.56       63.92     12.40 o 
   3  11  11     3963.82     4150.04     45.89 o 
  -7  12  11       77.63       47.39     14.93 o 
  -6  12  11     1145.23     1153.92     34.48 o 
  -5  12  11        7.28      -11.87     15.58 o 
  -4  12  11      611.44      590.04     31.92 o 
  -3  12  11      782.22      786.48     28.82 o 
  -2  12  11      134.88      111.56     16.28 o 
  -1  12  11        6.29      -10.16     13.62 o 
   0  12  11       82.77       65.25     12.65 o 
   1  12  11       74.24       59.67     12.87 o 
 -14   0  12      196.69      157.11     17.86 o 
 -13   0  12       33.89       29.22     13.60 o 
 -12   0  12     1825.04     1878.64     34.75 o 
 -11   0  12     2676.41     2706.14     41.13 o 
 -10   0  12     1347.99     1408.61     38.85 o 
  -9   0  12     1322.75     1234.06     25.44 o 
  -8   0  12      400.23      406.02     16.58 o 
  -7   0  12     7056.43     6927.08     59.17 o 
  -6   0  12    19586.92    19275.79    122.06 o 
  -5   0  12     1213.62     1271.81     21.79 o 
  -4   0  12    10282.13     9797.12     74.13 o 
  -3   0  12     8762.27     9425.01     67.42 o 
  -2   0  12     1282.02     1459.38     21.12 o 
  -1   0  12      352.56      296.57      9.62 o 
   0   0  12    18131.74    18566.08    104.05 o 
   1   0  12     1830.87     1799.65     23.57 o 
   2   0  12    19716.38    19426.64    111.67 o 
   3   0  12     1173.17     1157.94     21.66 o 
   4   0  12    11318.07    11210.77     91.52 o 
   5   0  12     1281.80     1265.57     28.95 o 
   6   0  12     8156.24     8673.14     92.03 o 
   7   0  12       97.75       94.52     14.24 o 
   8   0  12     6221.40     6393.38     69.91 o 
 -14   1  12      221.58      181.03     14.44 o 
 -13   1  12        6.58       -8.47      9.88 o 
 -12   1  12        2.51       24.00      9.21 o 
 -11   1  12      105.71      111.00     10.19 o 
 -10   1  12       41.43       34.79      7.98 o 
  -9   1  12      100.24       82.09      7.98 o 
  -8   1  12        4.22       -9.02      5.68 o 
  -7   1  12      164.64      140.64      7.54 o 
  -6   1  12      423.30      426.32     10.60 o 
  -5   1  12     2036.38     2054.17     19.29 o 
  -4   1  12      221.63      212.54      7.97 o 
  -3   1  12     2671.00     2644.61     21.25 o 
  -2   1  12      542.57      579.41     10.18 o 
  -1   1  12      239.77      233.81      7.22 o 
   0   1  12      117.14      115.12      5.93 o 
   1   1  12      220.49      236.55      7.41 o 
   2   1  12      696.17      679.07     12.10 o 
   3   1  12      316.69      343.92     10.35 o 
   4   1  12      509.13      563.06     13.09 o 
   5   1  12      732.46      762.29     15.98 o 
   6   1  12       64.79       60.19      8.63 o 
   7   1  12      648.30      608.03     19.81 o 
   8   1  12        6.07       -3.50     10.42 o 
 -14   2  12      185.49      166.37     15.27 o 
 -13   2  12     1804.85     1753.22     27.95 o 
 -12   2  12     2985.38     3007.61     32.20 o 
 -11   2  12      180.12      182.75     11.06 o 
 -10   2  12     1250.35     1298.36     20.31 o 
  -9   2  12     2263.07     2318.63     25.11 o 
  -8   2  12      722.04      660.99     13.75 o 
  -7   2  12     2472.66     2407.35     22.65 o 
  -6   2  12    16088.55    15919.25     74.44 o 
  -5   2  12        6.24       -9.15      4.58 o 
  -4   2  12    12279.53    12274.73     60.27 o 
  -3   2  12     6747.57     6755.13     38.40 o 
  -2   2  12       27.16       39.21      4.96 o 
  -1   2  12      479.88      678.14     12.55 o 
   0   2  12     6377.40     5975.28     35.86 o 
   1   2  12      905.04      959.10     13.04 o 
   2   2  12     6723.07     6699.55     37.80 o 
   3   2  12      100.97       84.24      7.15 o 
   4   2  12     3614.92     3621.03     31.03 o 
   5   2  12       79.59       91.66      8.93 o 
   6   2  12     1354.55     1335.95     27.82 o 
   7   2  12      606.54      618.72     18.74 o 
   8   2  12     2557.17     2559.74     39.03 o 
 -14   3  12        2.58       13.59     13.08 o 
 -13   3  12        8.26       -6.08     11.94 o 
 -12   3  12       29.22       21.52     10.89 o 
 -11   3  12        5.64       -6.42      8.35 o 
 -10   3  12       25.35       14.92      8.03 o 
  -8   3  12       85.76       68.37      7.24 o 
  -7   3  12     1288.30     1266.24     16.61 o 
  -6   3  12       58.02       88.60      5.68 o 
  -5   3  12      584.56      600.63     10.49 o 
  -4   3  12      520.90      621.83     10.51 o 
  -3   3  12     1407.71     1572.00     15.73 o 
  -2   3  12     2568.22     2793.18     22.37 o 
  -1   3  12       49.93       31.48      5.29 o 
   0   3  12       70.23       60.24      6.17 o 
   1   3  12      331.51      392.21     11.73 o 
   2   3  12      403.01      454.77     10.90 o 
   3   3  12        0.86      -11.01      5.51 o 
   4   3  12        0.19       -4.94      6.48 o 
   5   3  12      178.64      167.42     10.39 o 
   6   3  12      120.14      117.28     10.43 o 
   7   3  12       42.37       38.94     10.62 o 
   8   3  12       15.25       15.63     11.64 o 
 -13   4  12     1238.91     1147.69     27.91 o 
 -12   4  12      722.86      662.38     21.91 o 
 -11   4  12      475.30      418.88     16.42 o 
 -10   4  12     2088.89     2176.35     27.97 o 
  -9   4  12     3355.43     3476.42     32.00 o 
  -8   4  12      225.54      217.42     10.15 o 
  -7   4  12     3812.00     3939.58     31.37 o 
  -6   4  12    13734.33    13782.22     72.43 o 
  -5   4  12       64.50       33.49      5.58 o 
  -4   4  12    11279.16    11073.27     60.50 o 
  -3   4  12     7704.28     7764.94     44.64 o 
  -2   4  12        0.92       -2.58      4.68 o 
  -1   4  12     1015.39     1095.89     13.83 o 
   0   4  12     9677.13     9616.47     53.22 o 
   1   4  12        1.18      -11.34      5.67 o 
   2   4  12     7403.81     7278.60     51.69 o 
   3   4  12      156.35      126.84      9.01 o 
   4   4  12     2002.54     2060.41     24.42 o 
   5   4  12      386.48      365.07     13.42 o 
   6   4  12     1989.61     2019.72     27.83 o 
   7   4  12       31.17       34.94     11.35 o 
 -13   5  12       91.10       56.02     13.31 o 
 -12   5  12       46.08       18.65     12.86 o 
 -11   5  12       58.60       35.64     11.06 o 
 -10   5  12      324.71      287.31     14.40 o 
  -9   5  12     1665.19     1666.51     24.16 o 
  -8   5  12      438.34      425.47     13.76 o 
  -7   5  12     1852.49     1872.93     22.93 o 
  -6   5  12      549.61      539.90     12.99 o 
  -5   5  12     1124.41     1075.80     18.59 o 
  -4   5  12      102.56       88.49      7.58 o 
  -3   5  12      503.66      524.26     11.03 o 
  -2   5  12      106.13      105.47      6.78 o 
  -1   5  12       14.46        0.50      5.70 o 
   0   5  12        0.52        9.96      5.30 o 
   1   5  12      416.51      422.56     12.47 o 
   2   5  12      194.22      197.14     10.18 o 
   3   5  12     1501.28     1487.40     34.11 o 
   4   5  12       47.53       47.30     10.16 o 
   5   5  12     1452.76     1380.18     27.63 o 
   6   5  12      176.38      168.66     13.09 o 
   7   5  12      171.96      143.97     14.04 o 
 -13   6  12       29.23       15.61     13.72 o 
 -12   6  12      957.03      976.62     25.43 o 
 -11   6  12     1335.06     1334.02     25.84 o 
 -10   6  12      837.57      862.82     23.76 o 
  -9   6  12     8527.03     8621.61     66.94 o 
  -8   6  12      328.78      314.58     12.76 o 
  -7   6  12     2418.71     2399.75     32.66 o 
  -6   6  12     4935.84     4935.83     45.50 o 
  -5   6  12     1192.21     1257.01     19.75 o 
  -4   6  12     2606.02     2522.33     28.58 o 
  -3   6  12     1894.12     1960.86     22.54 o 
  -2   6  12      908.33      964.25     14.96 o 
  -1   6  12     2646.06     2690.24     30.10 o 
   0   6  12    11804.10    11948.92     70.48 o 
   1   6  12       83.00       76.36      8.82 o 
   2   6  12    14618.29    14409.78     88.34 o 
   3   6  12        0.45       -9.51      9.10 o 
   4   6  12     2164.86     2170.71     35.39 o 
   5   6  12      422.49      428.91     20.54 o 
   6   6  12     2023.99     2095.91     38.85 o 
 -12   7  12       84.12       67.00     12.77 o 
 -11   7  12      131.29       98.46     11.99 o 
 -10   7  12       44.91       29.88     10.92 o 
  -9   7  12      295.66      290.36     14.48 o 
  -8   7  12        4.28        0.06      8.72 o 
  -7   7  12       17.57       30.36      8.81 o 
  -6   7  12        9.51       -2.40      7.23 o 
  -5   7  12     1384.04     1394.35     22.04 o 
  -4   7  12     1711.57     1658.36     26.37 o 
  -3   7  12      928.72      891.01     17.59 o 
  -2   7  12     1069.76     1044.59     19.43 o 
  -1   7  12       75.72       84.82      8.76 o 
   0   7  12      736.70      773.25     17.25 o 
   1   7  12       29.70       25.37      8.51 o 
   2   7  12      140.62      110.27     12.77 o 
   3   7  12       51.23       36.33     10.26 o 
   4   7  12       45.79       22.39     11.11 o 
   5   7  12        2.21       -2.37     11.52 o 
   6   7  12       12.51       10.76     13.43 o 
 -11   8  12      406.84      425.56     20.58 o 
 -10   8  12      652.14      589.05     18.80 o 
  -9   8  12     3829.92     3944.93     46.17 o 
  -8   8  12      232.25      213.92     13.27 o 
  -7   8  12      562.74      596.20     16.54 o 
  -6   8  12     4687.74     4635.23     46.09 o 
  -5   8  12      513.81      471.24     16.50 o 
  -4   8  12     2317.94     2341.62     30.05 o 
  -3   8  12      225.81      241.81     17.68 o 
  -2   8  12     1604.68     1576.00     30.40 o 
  -1   8  12     1257.09     1200.29     23.71 o 
   0   8  12     2919.04     2968.09     30.81 o 
   1   8  12      364.10      320.54     13.69 o 
   2   8  12     4707.43     4735.65     44.98 o 
   3   8  12      220.56      173.58     13.32 o 
   4   8  12     2068.48     2144.04     31.77 o 
   5   8  12     2101.27     2118.02     34.06 o 
 -10   9  12      464.62      486.96     23.49 o 
  -9   9  12      196.33      159.75     14.15 o 
  -8   9  12       43.00       13.43     12.66 o 
  -7   9  12      257.73      267.86     15.10 o 
  -6   9  12      148.98      147.67     12.25 o 
  -5   9  12      113.73      105.22     13.16 o 
  -4   9  12     1064.88     1051.03     23.04 o 
  -3   9  12      997.42      970.95     24.24 o 
  -2   9  12      727.79      740.86     18.12 o 
  -1   9  12     1388.81     1469.34     35.45 o 
   0   9  12       87.31       84.45     10.10 o 
   1   9  12        0.88      -15.41      7.71 o 
   2   9  12       71.93       50.40     10.16 o 
   3   9  12        4.25       -3.01      9.97 o 
   4   9  12       53.64       41.31     12.04 o 
  -9  10  12     4253.80     4231.67     60.99 o 
  -8  10  12      210.39      207.98     17.44 o 
  -7  10  12     2054.38     2141.50     44.80 o 
  -6  10  12     3310.84     3299.86     53.32 o 
  -5  10  12      315.27      323.44     17.58 o 
  -4  10  12     4103.53     4108.33     44.56 o 
  -3  10  12      689.79      621.01     18.93 o 
  -2  10  12       52.91       27.96     10.81 o 
  -1  10  12     1780.96     1735.16     30.55 o 
   0  10  12     4427.31     4497.56     43.81 o 
   1  10  12       89.31       61.68     10.83 o 
   2  10  12     3984.58     4180.28     40.13 o 
   3  10  12        5.22        9.86     10.17 o 
  -8  11  12        8.58        4.17     16.96 o 
  -7  11  12      721.40      736.61     27.79 o 
  -6  11  12       47.11       14.80     13.76 o 
  -5  11  12      681.25      672.50     22.80 o 
  -4  11  12       74.92       68.52     13.79 o 
  -3  11  12       27.10        4.95     11.27 o 
  -2  11  12       12.40      -20.99     10.50 o 
  -1  11  12       13.68       13.45     10.94 o 
   0  11  12      164.61      144.86     13.77 o 
   1  11  12      106.79       80.09     12.62 o 
   2  11  12      276.22      331.81     17.74 o 
  -6  12  12     1514.14     1468.18     41.44 o 
  -5  12  12      101.83       86.59     20.46 o 
  -4  12  12     1617.71     1580.06     63.00 o 
  -3  12  12       73.20       60.48     15.24 o 
  -2  12  12       19.84       -3.26     14.16 o 
  -1  12  12        6.73      -18.45     13.63 o 
   0  12  12     2039.07     2029.90     39.64 o 
 -14   1  13      651.77      642.36     22.59 o 
 -13   1  13      445.41      379.46     15.36 o 
 -12   1  13     1028.46     1057.03     24.75 o 
 -11   1  13      952.33     1055.28     21.78 o 
 -10   1  13     7024.33     7196.12     48.75 o 
  -9   1  13       12.74        6.35      6.86 o 
  -8   1  13     1089.03     1069.95     16.51 o 
  -7   1  13    16384.53    16394.39     80.68 o 
  -6   1  13       14.40        6.20      5.35 o 
  -5   1  13     9880.17     9835.43     53.98 o 
  -4   1  13     5676.20     5669.54     35.72 o 
  -3   1  13      136.55      167.84      6.75 o 
  -2   1  13      847.98      749.15     11.79 o 
  -1   1  13     6836.45     6619.07     37.90 o 
   0   1  13       77.86       58.90      5.43 o 
   1   1  13    16867.77    16535.30     72.09 o 
   2   1  13       32.82       24.48      5.78 o 
   3   1  13     8431.96     8403.99     50.38 o 
   4   1  13      579.52      585.68     14.77 o 
   5   1  13     1892.44     1910.98     28.34 o 
   6   1  13        1.75      -12.70      8.46 o 
   7   1  13     4222.64     4376.01     44.81 o 
 -14   2  13       69.97       19.43     12.95 o 
 -13   2  13      379.59      347.90     18.27 o 
 -12   2  13       82.75       76.69     10.94 o 
 -11   2  13      429.99      435.13     14.63 o 
 -10   2  13      281.76      296.97     11.94 o 
  -9   2  13       59.96       46.09      7.78 o 
  -8   2  13        2.22        7.07      6.34 o 
  -7   2  13       56.80       35.42      6.54 o 
  -6   2  13      325.65      313.00      9.82 o 
  -5   2  13      834.44      773.78     13.84 o 
  -4   2  13      236.19      256.74      8.94 o 
  -3   2  13      838.64      908.13     13.40 o 
  -2   2  13      133.73      145.28      6.99 o 
  -1   2  13       35.67       23.83      5.28 o 
   0   2  13        6.61       13.52      4.82 o 
   1   2  13     1514.82     1541.94     16.03 o 
   2   2  13      221.52      208.97      8.68 o 
   3   2  13      254.04      247.25     10.21 o 
   4   2  13      883.94      915.11     17.78 o 
   5   2  13       68.05       59.97      8.93 o 
   6   2  13       18.65        8.52      8.75 o 
   7   2  13      224.03      222.86     14.09 o 
 -13   3  13     1275.42     1267.00     32.49 o 
 -12   3  13      124.36      116.98     12.52 o 
 -11   3  13     1807.32     1908.38     28.76 o 
 -10   3  13     3820.91     3882.23     46.17 o 
  -9   3  13      305.28      297.95     11.79 o 
  -8   3  13     3901.01     3812.97     30.61 o 
  -7   3  13    11241.27    11191.88     63.49 o 
  -6   3  13     1766.48     1797.61     18.06 o 
  -5   3  13    14531.49    14191.90     67.37 o 
  -4   3  13     6456.89     6408.58     38.18 o 
  -3   3  13     1383.51     1397.96     15.75 o 
  -2   3  13     1615.02     1578.30     17.36 o 
  -1   3  13     7292.93     7295.54     42.71 o 
   0   3  13      429.51      400.59     11.37 o 
   1   3  13     7188.97     7242.00     47.07 o 
   2   3  13      981.45      933.55     18.35 o 
   3   3  13     2747.43     2732.08     25.81 o 
   4   3  13      585.72      612.67     16.84 o 
   5   3  13     5859.86     5877.93     46.26 o 
   6   3  13      141.25      134.13     11.32 o 
   7   3  13     4103.69     4223.81     45.09 o 
 -13   4  13      572.53      496.84     20.10 o 
 -12   4  13      302.26      248.62     16.00 o 
 -11   4  13        6.06      -17.74      9.90 o 
 -10   4  13      957.83      921.14     20.26 o 
  -9   4  13      155.12      137.00     10.49 o 
  -8   4  13      558.68      582.28     18.69 o 
  -7   4  13       56.88       35.17      7.18 o 
  -6   4  13        6.69       -1.89      5.98 o 
  -5   4  13     1211.03     1280.94     18.80 o 
  -4   4  13     2855.78     2808.25     26.83 o 
  -3   4  13      563.58      547.01     12.34 o 
  -2   4  13      684.99      741.09     14.90 o 
  -1   4  13        0.24        0.64      5.67 o 
   0   4  13       97.61       88.32      7.77 o 
   1   4  13       10.43        2.42      6.83 o 
   2   4  13      192.08      174.63     10.59 o 
   3   4  13     2542.58     2555.01     30.43 o 
   4   4  13      601.45      555.74     15.87 o 
   5   4  13       14.13       10.26      9.30 o 
   6   4  13       79.92       55.19     10.21 o 
   7   4  13       20.21       -3.40     11.11 o 
 -13   5  13      754.26      694.62     23.99 o 
 -12   5  13     1581.96     1570.23     37.12 o 
 -11   5  13      530.50      456.81     18.99 o 
 -10   5  13     5316.02     5187.93     47.03 o 
  -9   5  13      520.86      503.15     16.47 o 
  -8   5  13     1641.78     1710.09     28.34 o 
  -7   5  13     4405.22     4435.35     38.35 o 
  -6   5  13        2.72        8.30      6.94 o 
  -5   5  13     3120.15     3130.52     34.39 o 
  -4   5  13     7071.98     7042.36     49.87 o 
  -3   5  13       94.69       75.56      7.00 o 
  -2   5  13      221.99      254.40     10.32 o 
  -1   5  13     7613.48     7373.41     51.91 o 
   0   5  13        1.41       -6.13      6.09 o 
   1   5  13     8968.25     9055.39     61.29 o 
   2   5  13      388.55      384.71     14.62 o 
   3   5  13     3849.20     3832.36     39.62 o 
   4   5  13      288.67      321.24     15.55 o 
   5   5  13     2747.79     2839.21     37.12 o 
   6   5  13       19.16        8.93     12.19 o 
 -12   6  13        0.11       -5.97     11.99 o 
 -11   6  13      229.77      189.09     13.77 o 
 -10   6  13      139.11      114.20     11.08 o 
  -9   6  13       54.73       36.87      9.35 o 
  -8   6  13      301.53      315.92     12.22 o 
  -7   6  13     1851.52     1819.25     28.34 o 
  -6   6  13      586.98      604.47     20.43 o 
  -5   6  13      479.51      527.45     21.30 o 
  -4   6  13        4.57       -2.41      7.11 o 
  -3   6  13      647.84      683.30     17.26 o 
  -2   6  13        1.27        2.10      5.87 o 
  -1   6  13      666.48      668.29     15.48 o 
   0   6  13      366.57      379.23     14.00 o 
   1   6  13       23.33       15.05      6.90 o 
   2   6  13      429.39      391.48     15.51 o 
   3   6  13      267.06      263.90     16.01 o 
   4   6  13     1203.34     1199.45     31.31 o 
   5   6  13       31.26       22.07     12.71 o 
   6   6  13        2.79      -25.56     13.04 o 
 -12   7  13      419.41      417.48     18.54 o 
 -11   7  13      439.58      401.70     16.25 o 
 -10   7  13     1211.52     1166.79     25.20 o 
  -9   7  13      493.17      481.04     17.87 o 
  -8   7  13     1954.36     2075.87     30.71 o 
  -7   7  13     1984.24     1986.89     28.57 o 
  -6   7  13        2.48      -11.20      7.31 o 
  -5   7  13     1093.51     1053.47     22.52 o 
  -4   7  13       61.02       38.87      8.10 o 
  -3   7  13        1.79       -7.34      7.02 o 
  -2   7  13     1602.12     1623.06     25.10 o 
  -1   7  13     6841.64     6735.23     50.36 o 
   0   7  13      133.64      146.43     10.44 o 
   1   7  13     7422.78     7535.14     60.30 o 
   2   7  13      498.94      492.71     19.13 o 
   3   7  13     3588.73     3711.90     43.88 o 
   4   7  13        5.30       -4.70     11.19 o 
   5   7  13     1214.85     1223.83     35.80 o 
 -11   8  13       33.87       31.40     12.79 o 
 -10   8  13      429.39      375.26     16.95 o 
  -9   8  13        0.94       -3.54     10.64 o 
  -8   8  13      165.91      174.84     12.66 o 
  -7   8  13      295.69      289.76     14.09 o 
  -6   8  13       18.91       15.19      9.42 o 
  -5   8  13     1400.43     1406.63     27.47 o 
  -4   8  13      807.22      829.78     21.19 o 
  -3   8  13       80.07       84.87     10.06 o 
  -2   8  13      239.35      264.73     15.05 o 
  -1   8  13      148.56      133.12     12.55 o 
   0   8  13       88.74       75.91      9.73 o 
   1   8  13      266.83      259.72     14.44 o 
   2   8  13        2.19       -3.42      9.92 o 
   3   8  13       41.06       19.86     11.46 o 
   4   8  13      436.36      430.42     17.79 o 
 -10   9  13     2666.59     2744.82     52.84 o 
  -9   9  13      162.23      158.58     14.53 o 
  -8   9  13     2747.94     2800.39     58.88 o 
  -7   9  13     3399.83     3482.03     70.69 o 
  -6   9  13        4.52       -4.64     10.60 o 
  -5   9  13     1841.98     1856.87     31.34 o 
  -4   9  13      906.78      925.42     24.49 o 
  -3   9  13      170.34      149.33     14.75 o 
  -2   9  13      783.91      772.53     20.09 o 
  -1   9  13     4570.08     4746.97     47.61 o 
   0   9  13      632.13      601.75     18.78 o 
   1   9  13     3594.65     3693.59     39.31 o 
   2   9  13      170.83      171.52     13.30 o 
   3   9  13      754.60      777.26     22.84 o 
   4   9  13      787.87      738.77     26.31 o 
  -9  10  13       50.91       53.13     15.86 o 
  -8  10  13       80.99       72.47     16.53 o 
  -7  10  13       18.73       17.39     16.29 o 
  -6  10  13       24.19       -0.76     13.58 o 
  -5  10  13       93.10       60.61     15.74 o 
  -4  10  13      163.40      143.97     13.72 o 
  -3  10  13      108.43       90.41     12.77 o 
  -2  10  13      540.29      559.53     31.38 o 
  -1  10  13      308.81      318.28     18.83 o 
   0  10  13      188.77      184.33     14.19 o 
   1  10  13        0.92      -16.59     10.31 o 
   2  10  13      270.46      271.21     14.62 o 
  -7  11  13     1204.52     1136.24     43.48 o 
  -6  11  13      729.92      703.13     31.58 o 
  -5  11  13      998.30      939.75     31.14 o 
  -4  11  13     1625.97     1663.64     39.58 o 
  -3  11  13       37.18        1.42     13.02 o 
  -2  11  13      605.01      589.96     21.81 o 
  -1  11  13     5363.30     5454.53     56.51 o 
   0  11  13       71.64       48.95     10.75 o 
   1  11  13     1303.13     1328.38     28.78 o 
  -4  12  13      128.75      102.73     16.46 o 
  -3  12  13       15.63        8.21     14.36 o 
  -2  12  13        3.14        6.81     20.67 o 
 -14   0  14      646.23      583.76     29.29 o 
 -13   0  14      242.27      233.73     21.01 o 
 -12   0  14     1946.52     2088.20     43.15 o 
 -11   0  14     3035.38     3093.73     49.72 o 
 -10   0  14      463.34      473.81     25.94 o 
  -9   0  14     1154.73     1208.04     28.42 o 
  -8   0  14     3487.34     3553.02     41.03 o 
  -7   0  14      474.22      517.76     21.01 o 
  -6   0  14    10784.99    10842.83     83.38 o 
  -5   0  14     4954.22     4637.83     46.93 o 
  -4   0  14     2477.83     2522.62     34.11 o 
  -3   0  14     2389.74     2467.07     31.98 o 
  -2   0  14     5689.05     5677.85     49.61 o 
  -1   0  14     1398.90     1432.74     29.51 o 
   0   0  14    12447.82    12815.12     84.48 o 
   1   0  14     3342.92     3296.57     39.42 o 
   2   0  14    17800.04    18154.72    116.35 o 
   3   0  14       19.62       14.39      9.26 o 
   4   0  14     2028.00     1996.94     37.80 o 
   5   0  14      475.35      505.55     22.18 o 
   6   0  14     4339.31     4287.19     59.48 o 
   7   0  14       29.32      252.74     23.34 o 
 -14   1  14       29.26       45.93     12.84 o 
 -13   1  14      275.97      241.83     16.15 o 
 -12   1  14        4.55       -0.48     10.00 o 
 -11   1  14        2.83       19.43      9.44 o 
 -10   1  14       61.34       46.45      9.05 o 
  -9   1  14      439.04      455.63     14.14 o 
  -8   1  14        2.65       18.60      7.08 o 
  -7   1  14       89.88       90.19      7.60 o 
  -6   1  14       60.19       55.05      6.45 o 
  -5   1  14      123.70      148.47      8.07 o 
  -4   1  14      469.75      511.13     12.39 o 
  -3   1  14        9.61       17.66      4.92 o 
  -2   1  14      751.06      792.70     12.86 o 
  -1   1  14      398.69      413.64     10.26 o 
   0   1  14     1999.83     2010.50     19.21 o 
   1   1  14      174.23      178.95      7.92 o 
   2   1  14     1730.84     1750.53     19.50 o 
   3   1  14      511.56      474.74     12.94 o 
   4   1  14      270.16      269.24     12.27 o 
   5   1  14      224.21      237.89     12.15 o 
   6   1  14       13.26       -3.33      9.82 o 
 -13   2  14     1039.91     1020.71     23.13 o 
 -12   2  14       57.41       37.29     10.61 o 
 -11   2  14     7734.79     7893.53     57.51 o 
 -10   2  14        7.78       -1.34      8.02 o 
  -9   2  14     1023.22     1021.06     17.96 o 
  -8   2  14     3182.40     3127.98     27.68 o 
  -7   2  14       28.96        3.01      6.28 o 
  -6   2  14     4325.57     4228.49     32.59 o 
  -5   2  14     6809.69     6692.84     42.47 o 
  -4   2  14      115.71      108.24      7.70 o 
  -3   2  14     2170.93     2208.95     21.37 o 
  -2   2  14     7712.23     7590.09     44.55 o 
  -1   2  14        4.99        4.48      5.27 o 
   0   2  14     6509.61     6344.61     37.06 o 
   1   2  14       49.91       42.25      6.62 o 
   2   2  14     4511.22     4450.55     33.49 o 
   3   2  14      238.19      238.53     10.82 o 
   4   2  14     4258.65     4357.79     37.81 o 
   5   2  14       35.49       24.26      9.09 o 
   6   2  14     4786.67     4853.05     45.35 o 
 -13   3  14       75.23       49.54     13.22 o 
 -12   3  14        6.46      -11.83     10.24 o 
 -11   3  14      130.91      108.87     11.39 o 
 -10   3  14      493.30      462.80     15.02 o 
  -9   3  14       20.19        1.37      7.84 o 
  -8   3  14       47.29       42.57      8.11 o 
  -7   3  14      273.76      301.57     12.39 o 
  -6   3  14     2375.37     2377.60     22.58 o 
  -5   3  14        7.31       -5.71      5.36 o 
  -4   3  14      409.16      344.71     10.38 o 
  -3   3  14     1923.48     2061.15     20.52 o 
  -2   3  14       31.58       34.92      6.10 o 
  -1   3  14       84.98       93.03      7.48 o 
   0   3  14      745.51      804.42     15.91 o 
   1   3  14       21.01       20.93      7.02 o 
   2   3  14      901.07      928.82     18.33 o 
   3   3  14      346.25      384.87     11.91 o 
   4   3  14      592.09      607.62     15.57 o 
   5   3  14       70.74       65.57      9.79 o 
   6   3  14       79.12       84.34     11.71 o 
 -13   4  14      385.57      445.24     22.92 o 
 -12   4  14      350.82      326.83     17.05 o 
 -11   4  14     6335.10     6418.37     56.88 o 
 -10   4  14      277.36      268.77     13.83 o 
  -9   4  14     4388.72     4578.31     40.07 o 
  -8   4  14     7036.13     6920.74     50.88 o 
  -7   4  14       43.10       19.28      7.39 o 
  -6   4  14     2055.58     2141.57     24.53 o 
  -5   4  14     3884.16     3847.80     35.14 o 
  -4   4  14      126.26      150.26      9.64 o 
  -3   4  14     3241.80     3116.57     28.87 o 
  -2   4  14     4832.02     4799.30     34.32 o 
  -1   4  14       44.98       17.36      6.31 o 
   0   4  14     7495.44     7378.04     50.54 o 
   1   4  14       36.03       27.65      7.65 o 
   2   4  14     3081.14     3056.81     32.72 o 
   3   4  14        2.02        6.06      8.63 o 
   4   4  14     4427.73     4464.23     44.21 o 
   5   4  14       86.26       78.45     10.99 o 
   6   4  14     3750.94     3851.92     42.26 o 
 -13   5  14       50.15       43.65     14.56 o 
 -12   5  14       62.58       31.10     12.71 o 
 -11   5  14      203.64      180.32     14.33 o 
 -10   5  14      980.20      887.04     21.02 o 
  -9   5  14      388.70      397.84     15.28 o 
  -8   5  14        9.18      -11.22      8.05 o 
  -7   5  14     1044.44     1068.73     23.24 o 
  -6   5  14      636.90      601.45     16.04 o 
  -5   5  14        1.62       -3.20      7.33 o 
  -4   5  14        7.40       -6.04      6.41 o 
  -3   5  14      741.55      794.44     16.76 o 
  -2   5  14      543.74      625.12     15.42 o 
  -1   5  14       35.31       42.84      8.20 o 
   0   5  14      355.08      359.43     12.49 o 
   1   5  14      133.52      126.25     10.66 o 
   2   5  14     2964.51     2795.22     32.70 o 
   3   5  14      913.19      861.77     22.88 o 
   4   5  14      746.42      760.00     22.84 o 
   5   5  14      282.11      231.81     15.53 o 
   6   5  14        0.04      -18.56     34.05 o 
 -12   6  14      656.66      595.18     21.04 o 
 -11   6  14     1870.96     1788.28     30.04 o 
 -10   6  14        1.90       -9.63      8.97 o 
  -9   6  14     1108.18     1117.86     22.79 o 
  -8   6  14     5649.66     5650.26     52.13 o 
  -7   6  14        1.13      -10.11      8.17 o 
  -6   6  14     5109.36     5257.47     53.10 o 
  -5   6  14      533.73      550.41     17.96 o 
  -4   6  14      984.94      996.28     18.60 o 
  -3   6  14      703.60      659.96     14.64 o 
  -2   6  14     4605.68     4693.52     39.68 o 
  -1   6  14      760.08      788.81     17.65 o 
   0   6  14    11084.85    11010.16     78.37 o 
   1   6  14       33.65       30.99      9.03 o 
   2   6  14     5844.27     5827.66     51.26 o 
   3   6  14        5.57      -13.04     10.46 o 
   4   6  14      925.83      970.22     29.18 o 
   5   6  14        3.21      -21.48     13.20 o 
 -11   7  14        0.42       -7.54     11.87 o 
 -10   7  14      215.68      189.05     14.50 o 
  -9   7  14       67.05       73.79     11.93 o 
  -8   7  14       12.30        8.60     10.33 o 
  -7   7  14        0.27       23.47      8.84 o 
  -6   7  14        8.26        4.51      9.38 o 
  -5   7  14        1.06      -10.94      7.97 o 
  -4   7  14      364.54      397.68     15.50 o 
  -3   7  14        4.34       -9.26     10.41 o 
  -2   7  14       35.82       34.88      8.09 o 
  -1   7  14      127.17      128.15     10.37 o 
   0   7  14     1590.98     1661.90     30.20 o 
   1   7  14      196.12      181.72     14.97 o 
   2   7  14      325.82      301.96     18.88 o 
   3   7  14      282.75      271.83     19.38 o 
   4   7  14       42.14       21.64     14.57 o 
 -11   8  14     2782.96     2968.51     46.68 o 
 -10   8  14      301.26      259.83     16.00 o 
  -9   8  14     2834.53     2919.83     49.80 o 
  -8   8  14     2632.87     2666.86     35.52 o 
  -7   8  14      180.34      176.76     12.50 o 
  -6   8  14      550.87      509.82     20.15 o 
  -5   8  14     2301.26     2334.70     36.93 o 
  -4   8  14       40.40       20.78      9.48 o 
  -3   8  14       10.13      -14.92     10.15 o 
  -2   8  14     6549.78     6501.49     68.53 o 
  -1   8  14        5.05       -1.90      9.57 o 
   0   8  14     5292.07     5481.88     55.63 o 
   1   8  14      547.69      538.09     20.44 o 
   2   8  14      650.80      622.82     23.08 o 
   3   8  14       47.80       49.84     16.62 o 
   4   8  14     1428.16     1401.76     36.36 o 
 -10   9  14       69.12       71.04     15.43 o 
  -9   9  14       27.24       15.47     14.40 o 
  -8   9  14       39.99       21.32     13.47 o 
  -7   9  14       69.52       78.06     14.11 o 
  -6   9  14      207.91      193.49     16.87 o 
  -5   9  14      558.69      518.86     20.01 o 
  -4   9  14       84.30       62.55     14.65 o 
  -3   9  14      243.58      247.37     18.96 o 
  -2   9  14        0.85       -5.96     10.61 o 
  -1   9  14      757.29      746.49     25.02 o 
   0   9  14      236.46      222.51     15.47 o 
   1   9  14        1.85      -11.50     10.62 o 
   2   9  14       49.80       39.59     12.34 o 
   3   9  14     1838.62     1785.55     37.05 o 
  -8  10  14     3047.08     3172.14     65.39 o 
  -7  10  14       35.72       10.13     16.81 o 
  -6  10  14     1482.82     1416.72     34.43 o 
  -5  10  14     1913.17     1849.45     40.05 o 
  -4  10  14      283.24      237.78     16.52 o 
  -3  10  14      814.94      790.58     25.52 o 
  -2  10  14     4476.19     4469.87     49.43 o 
  -1  10  14        5.72      -21.93     10.96 o 
   0  10  14     2254.13     2365.44     39.26 o 
   1  10  14      403.54      401.74     18.90 o 
  -6  11  14       22.69       -3.14     16.15 o 
  -5  11  14        4.36      -26.31     14.32 o 
  -4  11  14      272.44      247.07     23.75 o 
  -3  11  14        4.97      -11.93     12.91 o 
  -2  11  14        7.92       13.22     12.76 o 
  -1  11  14       15.36       11.31     11.59 o 
 -13   1  15     1470.41     1446.73     30.39 o 
 -12   1  15     7787.46     7974.47     64.48 o 
 -11   1  15      181.96      150.79     12.28 o 
 -10   1  15     1241.54     1255.23     22.04 o 
  -9   1  15     1993.11     1945.99     24.38 o 
  -8   1  15        7.46        6.57      7.25 o 
  -7   1  15      932.69      870.73     17.19 o 
  -6   1  15     2696.86     2675.27     24.90 o 
  -5   1  15     2061.26     2054.38     22.29 o 
  -4   1  15     3889.35     3732.06     31.47 o 
  -3   1  15     8216.21     8089.23     47.94 o 
  -2   1  15        7.85        2.57      5.65 o 
  -1   1  15     9796.95     9708.93     51.78 o 
   0   1  15       44.80       22.74      5.90 o 
   1   1  15     5586.88     5641.63     36.36 o 
   2   1  15      774.98      787.92     15.38 o 
   3   1  15     3435.25     3469.99     31.55 o 
   4   1  15      339.77      333.53     13.59 o 
   5   1  15     5190.67     5225.99     50.72 o 
   6   1  15       39.29       35.76     10.75 o 
 -13   2  15      172.11      160.61     13.90 o 
 -12   2  15       27.23       40.69     10.91 o 
 -11   2  15       99.69       76.52     10.60 o 
 -10   2  15      161.17       99.41      9.93 o 
  -9   2  15        1.04       -3.06      7.69 o 
  -8   2  15        1.40       -1.28      7.16 o 
  -7   2  15       99.67       97.42      8.69 o 
  -6   2  15      213.13      197.51      9.44 o 
  -5   2  15        1.19        3.92      5.99 o 
  -4   2  15      239.59      276.90     10.44 o 
  -3   2  15       54.28       59.78      7.27 o 
  -2   2  15      139.06      139.71      8.05 o 
  -1   2  15        8.12       13.87      5.98 o 
   0   2  15       58.61       48.02      7.14 o 
   1   2  15      281.02      264.02     10.16 o 
   2   2  15       90.04       76.26      8.27 o 
   3   2  15      102.67       91.01      9.16 o 
   4   2  15      189.14      178.63     11.23 o 
   5   2  15       22.81       14.60      9.51 o 
   6   2  15       13.65       19.87     10.48 o 
 -13   3  15       90.72       77.95     14.33 o 
 -12   3  15     3968.66     4132.09     44.39 o 
 -11   3  15      667.60      654.31     18.29 o 
 -10   3  15     1290.87     1308.36     22.47 o 
  -9   3  15     2931.65     2955.28     30.88 o 
  -8   3  15     1039.01     1044.09     23.03 o 
  -7   3  15     1723.90     1767.20     20.91 o 
  -6   3  15     4969.13     5044.30     36.43 o 
  -5   3  15      284.32      284.95     10.22 o 
  -4   3  15     2556.71     2603.00     24.90 o 
  -3   3  15     4085.79     4190.47     33.18 o 
  -2   3  15      811.50      786.30     15.54 o 
  -1   3  15     2436.55     2504.62     25.25 o 
   0   3  15      447.17      410.71     12.81 o 
   1   3  15      871.14      908.52     19.52 o 
   2   3  15       52.42       44.13      8.35 o 
   3   3  15     4109.37     4467.96     36.98 o 
   4   3  15       55.79       50.83      8.77 o 
   5   3  15     5793.01     5984.19     50.62 o 
 -13   4  15       70.07       47.61     14.28 o 
 -12   4  15       16.93       14.85     12.28 o 
 -11   4  15      116.96       99.19     12.86 o 
 -10   4  15       29.22       13.26     10.46 o 
  -9   4  15      983.38      970.76     20.57 o 
  -8   4  15     2170.04     2219.61     32.12 o 
  -7   4  15        0.42        4.55      7.72 o 
  -6   4  15     2061.51     2039.62     26.32 o 
  -5   4  15        7.76      -10.06      7.26 o 
  -4   4  15      325.91      299.37     12.71 o 
  -3   4  15      483.11      497.08     14.37 o 
  -2   4  15        0.49       -7.54      6.24 o 
  -1   4  15       29.13       12.56      6.95 o 
   0   4  15      280.24      253.76     11.61 o 
   1   4  15       54.50       41.55      8.77 o 
   2   4  15      433.45      441.49     15.78 o 
   3   4  15      335.60      354.74     15.26 o 
   4   4  15       15.87       16.50     10.50 o 
   5   4  15       29.91       23.20     12.02 o 
 -12   5  15     4804.24     4891.87     68.79 o 
 -11   5  15        1.32      -19.51     11.21 o 
 -10   5  15     4680.43     4717.13     57.33 o 
  -9   5  15     4429.89     4408.00     44.72 o 
  -8   5  15       43.01       31.48      9.51 o 
  -7   5  15     4075.47     3986.84     44.15 o 
  -6   5  15     3292.31     3275.78     36.76 o 
  -5   5  15      659.57      727.31     21.48 o 
  -4   5  15     1310.07     1322.95     22.39 o 
  -3   5  15     6312.45     6271.42     47.90 o 
  -2   5  15     1387.33     1292.03     27.53 o 
  -1   5  15     9524.00     9267.10     63.95 o 
   0   5  15       11.42       16.40      7.93 o 
   1   5  15     5425.54     5333.19     46.99 o 
   2   5  15      202.11      188.19     13.05 o 
   3   5  15     1503.91     1498.24     35.99 o 
   4   5  15       25.28       21.34     11.79 o 
   5   5  15     5543.97     5686.08     67.33 o 
 -12   6  15       37.79      111.63     15.39 o 
 -11   6  15      195.54      153.96     14.07 o 
 -10   6  15       28.87       20.99     10.75 o 
  -9   6  15       31.48        6.86     11.07 o 
  -8   6  15      158.82      128.38     11.96 o 
  -7   6  15      222.66      205.20     13.15 o 
  -6   6  15      141.15      139.53     11.67 o 
  -5   6  15        0.47      -14.59      7.46 o 
  -4   6  15        3.53       13.18      7.49 o 
  -3   6  15        2.99        8.68      7.05 o 
  -2   6  15        6.70        1.35      7.66 o 
  -1   6  15        8.70       15.55      8.27 o 
   0   6  15      217.35      222.83     13.74 o 
   1   6  15        1.90       -3.63      8.35 o 
   2   6  15      449.23      451.99     17.02 o 
   3   6  15      234.26      179.65     15.53 o 
   4   6  15      171.73      153.98     16.59 o 
 -11   7  15       13.00        1.17     12.84 o 
 -10   7  15     1519.82     1610.34     38.16 o 
  -9   7  15     2327.38     2297.74     34.75 o 
  -8   7  15       50.35       25.02     11.13 o 
  -7   7  15      733.79      735.47     24.05 o 
  -6   7  15     1782.44     1870.71     34.19 o 
  -5   7  15      193.75      182.45     12.32 o 
  -4   7  15      312.29      289.06     15.22 o 
  -3   7  15     4969.15     5005.70     46.13 o 
  -2   7  15      451.10      448.92     14.74 o 
  -1   7  15     6086.66     6176.58     52.33 o 
   0   7  15        2.80        7.20      9.60 o 
   1   7  15     6476.70     6343.01     66.02 o 
   2   7  15      908.88      859.74     30.16 o 
   3   7  15      814.29      789.97     24.88 o 
   4   7  15      137.14      103.51     40.35 o 
 -10   8  15       24.43       -5.72     12.52 o 
  -9   8  15      581.15      587.97     24.81 o 
  -8   8  15      272.37      272.37     15.82 o 
  -7   8  15       77.05       61.56     11.38 o 
  -6   8  15      262.65      272.84     17.39 o 
  -5   8  15      146.03      127.64     13.86 o 
  -4   8  15      636.35      634.68     22.06 o 
  -3   8  15      202.61      183.98     15.81 o 
  -2   8  15        0.38       11.01     10.78 o 
  -1   8  15       90.85       59.99     10.23 o 
   0   8  15      204.46      178.99     14.80 o 
   1   8  15       11.40        0.28     11.84 o 
   2   8  15      600.63      568.29     24.33 o 
   3   8  15      161.94      128.01     17.38 o 
  -9   9  15     3508.96     3461.02     58.22 o 
  -8   9  15        0.43       -2.83     13.68 o 
  -7   9  15     1759.20     1809.23     41.39 o 
  -6   9  15     2824.17     2946.55     57.24 o 
  -5   9  15       38.42       25.57     12.23 o 
  -4   9  15      336.26      294.74     18.19 o 
  -3   9  15     2826.49     2784.50     49.50 o 
  -2   9  15      676.40      616.56     27.83 o 
  -1   9  15     4695.23     4894.38     54.72 o 
   0   9  15      533.39      532.37     23.16 o 
   1   9  15      966.28      970.59     27.20 o 
   2   9  15      834.71      826.23     30.98 o 
  -8  10  15        1.86      -14.22     14.89 o 
  -7  10  15      150.47      114.94     20.98 o 
  -6  10  15       55.29       61.89     12.25 o 
  -5  10  15      541.81      509.38     36.28 o 
  -4  10  15      144.71      117.47     16.24 o 
  -3  10  15        9.66      -14.00     12.28 o 
  -2  10  15        4.00       10.69     12.26 o 
  -1  10  15        7.40      -11.75     11.65 o 
   0  10  15       13.75       26.08     13.01 o 
  -4  11  15     1664.34     1728.84     44.74 o 
  -3  11  15     1623.20     1478.78     50.61 o 
 -13   0  16    10224.84    10470.34    125.60 o 
 -12   0  16       85.79      127.34     19.25 o 
 -11   0  16     4610.40     4757.71     77.60 o 
 -10   0  16     1582.73     1590.26     37.10 o 
  -9   0  16     1105.34     1159.89     29.38 o 
  -8   0  16      385.97      359.43     18.43 o 
  -7   0  16      193.42      172.17     12.70 o 
  -6   0  16      186.99      209.04     13.32 o 
  -5   0  16     3754.47     3816.63     42.20 o 
  -4   0  16     4384.34     4248.45     45.70 o 
  -3   0  16      263.72      303.39     14.81 o 
  -2   0  16    10967.44    10796.04     84.07 o 
  -1   0  16      117.17      114.74     12.19 o 
   0   0  16     5604.64     5894.98     58.39 o 
   1   0  16       13.48        9.70      9.03 o 
   2   0  16      250.02      234.00     21.12 o 
   3   0  16       34.79       35.04     12.28 o 
   4   0  16     4482.50     4709.85     86.81 o 
   5   0  16       20.83       39.86     15.38 o 
 -13   1  16       16.91       56.60     13.26 o 
 -12   1  16        3.15       19.12     11.48 o 
 -11   1  16       89.22      111.97     11.36 o 
 -10   1  16      443.35      474.47     15.20 o 
  -9   1  16      392.40      374.01     13.17 o 
  -8   1  16      302.39      270.47     12.37 o 
  -7   1  16        1.78       -4.85      7.20 o 
  -6   1  16      209.61      192.92      9.75 o 
  -5   1  16        0.85        8.35      6.74 o 
  -4   1  16     1094.98     1046.95     18.27 o 
  -3   1  16       30.95       30.44      7.34 o 
  -2   1  16       99.87       97.42      7.72 o 
  -1   1  16      643.40      620.01     14.06 o 
   0   1  16      170.78      196.77      9.05 o 
   1   1  16      145.72      163.92      9.02 o 
   2   1  16      118.85      111.52      8.91 o 
   3   1  16        7.97       10.38      8.01 o 
   4   1  16        0.01       -8.87      9.12 o 
   5   1  16      298.55      278.13     15.80 o 
 -13   2  16     3544.82     3691.94     48.49 o 
 -12   2  16      105.44      108.25     12.59 o 
 -11   2  16     3293.16     3521.91     34.86 o 
 -10   2  16     4198.43     4257.91     39.44 o 
  -9   2  16        7.67       -0.80      8.09 o 
  -8   2  16      657.10      587.80     14.97 o 
  -7   2  16     3778.25     3866.30     33.79 o 
  -6   2  16     1277.47     1266.97     18.81 o 
  -5   2  16     3893.77     3865.31     31.58 o 
  -4   2  16     4122.60     4232.61     31.80 o 
  -3   2  16       35.68       30.79      6.91 o 
  -2   2  16     6106.38     6100.07     42.90 o 
  -1   2  16     2394.29     2450.24     25.53 o 
   0   2  16     1328.83     1307.31     20.53 o 
   1   2  16       38.10       31.14      7.46 o 
   2   2  16     4940.71     4901.07     39.16 o 
   3   2  16        4.53      -11.21      7.84 o 
   4   2  16     6402.31     6537.97     51.50 o 
   5   2  16      157.20      176.19     12.75 o 
 -13   3  16      139.62      126.76     15.20 o 
 -12   3  16        1.52        4.95     11.64 o 
 -11   3  16       23.93      -14.07     10.27 o 
 -10   3  16      150.85      116.78     11.17 o 
  -9   3  16      258.52      247.61     12.60 o 
  -8   3  16       49.43       48.35      8.72 o 
  -7   3  16      726.19      717.20     16.15 o 
  -6   3  16      428.63      430.96     12.71 o 
  -5   3  16      136.26      119.11      8.31 o 
  -4   3  16       42.65       38.35      7.64 o 
  -3   3  16       40.10       49.96      8.20 o 
  -2   3  16        9.49       -2.26      6.92 o 
  -1   3  16      158.11      166.12     10.30 o 
   0   3  16      762.12      790.40     17.91 o 
   1   3  16       63.46       45.36      8.79 o 
   2   3  16       50.70       37.63      9.37 o 
   3   3  16        0.14       29.21      9.60 o 
   4   3  16       32.78        4.39      9.50 o 
   5   3  16       75.21       64.18     11.81 o 
 -12   4  16      826.24      804.00     24.92 o 
 -11   4  16     3157.20     3196.14     40.17 o 
 -10   4  16     1641.91     1648.31     28.01 o 
  -9   4  16       15.44       10.47      9.67 o 
  -8   4  16     2753.22     2797.01     40.14 o 
  -7   4  16     4875.13     4932.62     44.71 o 
  -6   4  16     1662.53     1613.90     25.50 o 
  -5   4  16     1674.36     1585.14     29.30 o 
  -4   4  16     4761.57     4701.38     45.92 o 
  -3   4  16      230.51      229.21     10.88 o 
  -2   4  16     4516.48     4413.43     38.24 o 
  -1   4  16      339.66      346.31     12.96 o 
   0   4  16     1703.56     1719.62     26.07 o 
   1   4  16      177.80      174.26     11.68 o 
   2   4  16     3772.15     3728.82     38.46 o 
   3   4  16       10.71       -4.82      9.63 o 
   4   4  16     4047.33     4086.34     48.42 o 
 -12   5  16       26.79        7.63     13.82 o 
 -11   5  16        4.65      -14.59     11.76 o 
 -10   5  16       31.08       21.70     11.17 o 
  -9   5  16        8.83        6.15     10.90 o 
  -8   5  16      653.21      609.67     18.96 o 
  -7   5  16      249.56      226.57     13.71 o 
  -6   5  16      202.74      191.68     13.87 o 
  -5   5  16        4.64       -2.44     10.21 o 
  -4   5  16      363.37      352.50     14.11 o 
  -3   5  16       12.88        7.77      8.49 o 
  -2   5  16       97.86       67.67      9.66 o 
  -1   5  16     1014.43      977.49     21.85 o 
   0   5  16      251.70      221.03     12.37 o 
   1   5  16       61.21       74.21     11.21 o 
   2   5  16        1.23      -10.59      9.88 o 
   3   5  16       80.53       85.24     12.35 o 
   4   5  16      119.61      113.62     14.36 o 
 -11   6  16     1546.17     1582.97     42.11 o 
 -10   6  16     1082.32     1088.34     31.70 o 
  -9   6  16       88.31       81.72     12.20 o 
  -8   6  16      716.51      734.34     22.17 o 
  -7   6  16     4638.90     4573.36     52.73 o 
  -6   6  16      214.22      239.48     15.33 o 
  -5   6  16      662.11      666.58     16.62 o 
  -4   6  16     7039.53     6963.84     55.59 o 
  -3   6  16      250.21      255.97     12.17 o 
  -2   6  16     5399.06     5573.92     48.92 o 
  -1   6  16       67.61       29.51      9.58 o 
   0   6  16     6049.38     5975.90     56.94 o 
   1   6  16      960.13      930.20     24.75 o 
   2   6  16      581.40      610.11     21.45 o 
   3   6  16      134.15      101.82     14.74 o 
 -11   7  16       72.52       41.49     13.86 o 
 -10   7  16     1120.76     1091.83     28.50 o 
  -9   7  16      138.38      147.75     14.27 o 
  -8   7  16      211.42      214.12     16.28 o 
  -7   7  16      108.79       95.03     12.23 o 
  -6   7  16      204.58      184.46     14.09 o 
  -5   7  16      490.58      507.28     17.42 o 
  -4   7  16       17.87        0.56      8.92 o 
  -3   7  16      447.34      435.11     20.57 o 
  -2   7  16      259.46      250.49     14.00 o 
  -1   7  16       36.77       30.46     10.16 o 
   0   7  16       39.19       33.95     11.03 o 
   1   7  16      418.78      410.54     20.89 o 
   2   7  16      241.28      174.09     18.58 o 
   3   7  16        0.87      -28.04     33.33 o 
 -10   8  16     2251.23     2291.15     37.82 o 
  -9   8  16      229.75      223.80     16.65 o 
  -8   8  16     2197.73     2256.42     37.90 o 
  -7   8  16     2526.39     2630.88     39.53 o 
  -6   8  16       12.00       -1.49     11.96 o 
  -5   8  16     1124.72     1104.95     28.11 o 
  -4   8  16     4141.20     4153.59     57.65 o 
  -3   8  16      104.01       89.00     12.71 o 
  -2   8  16     3974.82     4111.72     50.14 o 
  -1   8  16        2.20      -11.69      9.49 o 
   0   8  16     1515.80     1605.08     40.46 o 
   1   8  16     2193.84     2168.56     46.27 o 
   2   8  16     1697.05     1637.63     58.42 o 
  -8   9  16      261.10      220.60     20.86 o 
  -7   9  16       13.33       -8.35     14.18 o 
  -6   9  16      172.62      162.96     21.19 o 
  -5   9  16      218.66      208.88     17.08 o 
  -4   9  16       51.43       46.49     14.30 o 
  -3   9  16        5.72        7.15     14.47 o 
  -2   9  16      121.96      110.32     15.03 o 
  -1   9  16        6.61       -8.03     12.22 o 
   0   9  16        6.14        3.57     11.98 o 
  -6  10  16      122.24      116.46     18.45 o 
  -5  10  16     1793.15     1694.33     84.28 o 
  -4  10  16     1243.54     1162.87     37.39 o 
  -3  10  16      124.33      103.20     16.43 o 
  -2  10  16     3144.59     3225.10     84.08 o 
 -13   1  17      200.27      215.78     16.45 o 
 -12   1  17     2943.88     3099.43     39.38 o 
 -11   1  17     1656.79     1653.32     26.19 o 
 -10   1  17       42.04       29.32      9.27 o 
  -9   1  17       37.13       27.85      8.83 o 
  -8   1  17     5118.20     5118.37     40.02 o 
  -7   1  17        7.78       -6.17      7.78 o 
  -6   1  17     1333.91     1337.67     20.85 o 
  -5   1  17     9056.78     8863.80     56.22 o 
  -4   1  17     1885.80     1849.71     23.80 o 
  -3   1  17     7137.50     7209.81     51.37 o 
  -2   1  17      126.03      100.68      8.59 o 
  -1   1  17     2272.60     2341.69     24.14 o 
   0   1  17     1655.70     1589.96     20.86 o 
   1   1  17     1609.57     1583.60     22.36 o 
   2   1  17       18.61       11.09      8.29 o 
   3   1  17     5577.23     5793.93     52.95 o 
   4   1  17       50.62       48.73     11.36 o 
 -12   2  17        0.08      -15.64     11.56 o 
 -11   2  17      343.58      374.70     15.42 o 
 -10   2  17      333.26      323.69     13.90 o 
  -9   2  17        2.69       -9.48      8.41 o 
  -8   2  17       56.34       50.72      9.08 o 
  -7   2  17       99.96      111.74      9.83 o 
  -6   2  17      616.66      585.99     14.90 o 
  -5   2  17        1.59       -2.39      6.89 o 
  -4   2  17        8.25       -3.02      7.18 o 
  -3   2  17      659.15      622.84     16.14 o 
  -2   2  17      381.75      346.82     14.53 o 
  -1   2  17     1519.09     1437.98     22.29 o 
   0   2  17      983.96      924.92     18.16 o 
   1   2  17      970.54      949.15     20.03 o 
   2   2  17        8.35        0.22      8.16 o 
   3   2  17      186.49      177.01     11.83 o 
   4   2  17       29.22       24.48     10.27 o 
 -12   3  17     2691.78     2874.45     38.88 o 
 -11   3  17     2945.05     2956.39     35.57 o 
 -10   3  17       45.44       36.20     10.86 o 
  -9   3  17      519.98      509.12     16.57 o 
  -8   3  17     2935.49     3038.41     35.01 o 
  -7   3  17      825.61      802.19     18.36 o 
  -6   3  17     1917.29     2035.10     31.33 o 
  -5   3  17     4204.30     4132.07     37.12 o 
  -4   3  17        7.43       -9.65      7.62 o 
  -3   3  17     6301.94     6130.75     49.15 o 
  -2   3  17      712.40      776.99     19.50 o 
  -1   3  17     1272.40     1244.76     21.37 o 
   0   3  17     1217.12     1272.66     22.64 o 
   1   3  17     3875.56     3917.02     42.10 o 
   2   3  17      142.56      109.08     12.46 o 
   3   3  17     5701.31     5769.28     52.33 o 
   4   3  17       47.34       26.04     11.32 o 
 -12   4  17      122.55      121.18     14.98 o 
 -11   4  17      143.63      119.91     14.95 o 
 -10   4  17      398.18      372.60     17.29 o 
  -9   4  17        3.62      -18.49     10.65 o 
  -8   4  17       84.72       47.71     11.35 o 
  -7   4  17      333.97      358.08     16.81 o 
  -6   4  17      209.22      170.98     12.89 o 
  -5   4  17      752.55      717.13     19.76 o 
  -4   4  17      437.93      419.94     16.65 o 
  -3   4  17      730.67      653.94     19.29 o 
  -2   4  17        0.56       -1.09      7.92 o 
  -1   4  17       97.42      103.59     10.03 o 
   0   4  17      547.25      503.98     16.91 o 
   1   4  17      376.22      400.37     15.74 o 
   2   4  17        3.70       -7.18      9.52 o 
   3   4  17      204.41      161.50     13.33 o 
 -11   5  17     1643.41     1610.32     31.81 o 
 -10   5  17        9.83      -12.28     11.26 o 
  -9   5  17      352.63      366.62     17.62 o 
  -8   5  17     2984.73     2959.62     40.18 o 
  -7   5  17      313.15      311.55     16.21 o 
  -6   5  17     5101.88     5037.28     57.15 o 
  -5   5  17     3999.85     3970.92     41.64 o 
  -4   5  17      538.80      557.60     20.60 o 
  -3   5  17     5392.24     5439.70     49.35 o 
  -2   5  17      708.52      683.12     19.34 o 
  -1   5  17     1535.54     1532.67     26.97 o 
   0   5  17     1144.67     1100.52     23.26 o 
   1   5  17     1842.05     1841.34     30.97 o 
   2   5  17      193.50      201.80     14.98 o 
   3   5  17     3478.47     3561.32     53.31 o 
 -11   6  17     1275.72     1198.09     26.62 o 
 -10   6  17      737.45      729.46     22.51 o 
  -9   6  17       13.09       -0.96     12.55 o 
  -8   6  17        1.21       16.04     11.47 o 
  -7   6  17      752.87      710.73     23.29 o 
  -6   6  17      163.91      163.09     11.51 o 
  -5   6  17        3.20       19.75      8.95 o 
  -4   6  17       97.97       72.63      9.85 o 
  -3   6  17      105.25      114.93     11.03 o 
  -2   6  17      243.53      234.23     13.98 o 
  -1   6  17        3.65        9.57      9.44 o 
   0   6  17      133.15      117.67     13.28 o 
   1   6  17      218.23      195.04     16.09 o 
   2   6  17        0.53      -12.38     10.51 o 
 -10   7  17      680.55      601.31     29.52 o 
  -9   7  17     1958.90     1851.14     51.60 o 
  -8   7  17     2510.58     2449.74     45.88 o 
  -7   7  17      143.06       96.53     12.24 o 
  -6   7  17     1600.62     1635.87     35.82 o 
  -5   7  17     1931.77     2004.34     29.55 o 
  -4   7  17        1.89      -10.31     10.70 o 
  -3   7  17     5039.25     5150.64     50.89 o 
  -2   7  17       18.77       -1.88     10.29 o 
  -1   7  17     2207.61     2266.62     49.39 o 
   0   7  17      228.33      258.50     16.79 o 
   1   7  17     1084.79     1159.28     30.86 o 
  -9   8  17       30.20        3.22     15.54 o 
  -8   8  17      123.76       97.36     14.33 o 
  -7   8  17        4.22       -1.45     11.70 o 
  -6   8  17      183.73      181.64     17.08 o 
  -5   8  17       55.48       46.85     12.97 o 
  -4   8  17       84.50       89.70     12.94 o 
  -3   8  17       12.09       -1.70     17.94 o 
  -2   8  17      397.79      351.64     19.97 o 
  -1   8  17       99.32       63.70     12.89 o 
   0   8  17      241.90      217.28     16.98 o 
  -7   9  17      471.69      436.09     32.80 o 
  -6   9  17     1791.12     1877.05     42.18 o 
  -5   9  17     1286.22     1257.87     40.19 o 
  -4   9  17       36.28        5.01     14.34 o 
  -3   9  17     1720.81     1788.29     59.39 o 
  -2   9  17      528.43      520.86     23.33 o 
  -1   9  17     1303.93     1309.99     34.83 o 
 -12   0  18      389.63      395.64     25.12 o 
 -11   0  18       41.87        4.72     15.87 o 
 -10   0  18     1473.78     1551.49     39.96 o 
  -9   0  18     2842.54     3001.82     47.29 o 
  -8   0  18      230.01      226.30     18.22 o 
  -7   0  18      443.31      464.96     22.35 o 
  -6   0  18     4925.26     5173.75     65.77 o 
  -5   0  18      362.32      358.28     16.96 o 
  -4   0  18     9589.89     9544.43     80.36 o 
  -3   0  18        5.65        2.92     10.91 o 
  -2   0  18     3136.41     3179.29     43.81 o 
  -1   0  18     1999.34     1971.64     36.65 o 
   0   0  18     2634.11     3069.18     41.47 o 
   1   0  18       23.33       23.65     11.66 o 
   2   0  18     4798.30     4984.35     69.54 o 
   3   0  18      240.05      223.81     19.64 o 
 -12   1  18        6.33      -10.12     11.84 o 
 -11   1  18        0.08      -14.69     10.73 o 
 -10   1  18        5.98       -4.07      9.95 o 
  -9   1  18       71.72       92.84     10.03 o 
  -8   1  18      119.43      121.09     10.45 o 
  -7   1  18      143.67      126.04     10.57 o 
  -6   1  18       20.36       26.22      8.20 o 
  -5   1  18       96.47      118.10      9.59 o 
  -4   1  18      529.64      594.72     16.15 o 
  -3   1  18      287.70      308.25     13.20 o 
  -2   1  18      385.40      456.23     15.02 o 
  -1   1  18      863.66      914.24     18.93 o 
   0   1  18     1116.03     1088.61     21.60 o 
   1   1  18        3.00        2.07      8.38 o 
   2   1  18      282.69      288.30     13.54 o 
   3   1  18        9.11       13.00     10.30 o 
 -12   2  18     2377.23     2466.73     34.78 o 
 -11   2  18       63.81       73.59     11.42 o 
 -10   2  18      210.70      176.69     12.39 o 
  -9   2  18     5883.50     6059.19     45.83 o 
  -8   2  18       31.32        7.63      9.21 o 
  -7   2  18     2202.28     2204.28     30.76 o 
  -6   2  18     4684.33     4709.70     41.72 o 
  -5   2  18      465.63      479.79     14.45 o 
  -4   2  18     6834.34     6832.64     49.48 o 
  -3   2  18     1236.08     1255.44     22.75 o 
  -2   2  18     1372.32     1296.87     24.13 o 
  -1   2  18     5715.84     5606.01     45.16 o 
   0   2  18     3664.89     3618.44     36.63 o 
   1   2  18      130.82      128.17     11.97 o 
   2   2  18     5618.91     5681.01     54.79 o 
   3   2  18      292.61      289.50     16.77 o 
 -12   3  18        0.55      -13.30     13.97 o 
 -11   3  18       37.22       30.30     12.93 o 
 -10   3  18        0.80      -18.19      9.10 o 
  -9   3  18      256.89      246.24     12.36 o 
  -8   3  18      286.78      266.45     13.20 o 
  -7   3  18        6.97        6.53      9.05 o 
  -6   3  18      397.90      402.69     14.94 o 
  -5   3  18      155.47      125.47     10.72 o 
  -4   3  18      309.52      309.73     14.10 o 
  -3   3  18       14.49       92.71     10.03 o 
  -2   3  18       27.22        1.89      8.81 o 
  -1   3  18      430.61      413.82     15.25 o 
   0   3  18      463.72      447.06     15.56 o 
   1   3  18        0.65        5.20      9.37 o 
   2   3  18       52.87       52.22     11.31 o 
   3   3  18       48.94       38.31     11.47 o 
 -11   4  18        0.36      -22.40     12.06 o 
 -10   4  18      856.15      837.87     24.99 o 
  -9   4  18     2230.02     2214.18     52.35 o 
  -8   4  18      356.71      299.19     18.41 o 
  -7   4  18     4521.68     4646.66     49.85 o 
  -6   4  18     3194.03     3162.16     48.92 o 
  -5   4  18      150.54      104.40     13.12 o 
  -4   4  18     5069.87     5152.38     55.35 o 
  -3   4  18      553.03      577.84     17.87 o 
  -2   4  18      500.65      510.01     17.67 o 
  -1   4  18     3446.81     3365.51     37.69 o 
   0   4  18     2107.99     2193.83     29.92 o 
   1   4  18       21.07        5.93      9.64 o 
   2   4  18     5759.18     5937.37     53.72 o 
 -11   5  18       79.46       59.90     14.55 o 
 -10   5  18        3.60        3.22     12.37 o 
  -9   5  18       43.60       12.53     12.93 o 
  -8   5  18      282.50      271.76     17.01 o 
  -7   5  18        7.32       -3.66     11.69 o 
  -6   5  18      159.03      144.85     14.91 o 
  -5   5  18      332.48      361.56     16.74 o 
  -4   5  18        4.30        8.15     10.22 o 
  -3   5  18      126.57      101.47     14.50 o 
  -2   5  18      747.28      728.80     21.90 o 
  -1   5  18      149.42      150.33     11.21 o 
   0   5  18      218.40      198.75     13.50 o 
   1   5  18       32.29        6.53     10.67 o 
   2   5  18        0.48        5.35     11.83 o 
 -10   6  18       38.73       22.55     11.83 o 
  -9   6  18     1605.00     1562.98     41.79 o 
  -8   6  18     1033.98     1010.57     32.17 o 
  -7   6  18     2023.49     2101.43     40.19 o 
  -6   6  18     2235.61     2282.84     31.66 o 
  -5   6  18      260.78      235.04     13.77 o 
  -4   6  18     4510.86     4732.85     46.87 o 
  -3   6  18       35.21       30.48     10.45 o 
  -2   6  18     2008.25     1991.91     32.11 o 
  -1   6  18       87.54      101.59     12.67 o 
   0   6  18     1076.81     1187.81     29.19 o 
   1   6  18       73.74       77.59     14.51 o 
  -9   7  18       16.88        7.30     13.42 o 
  -8   7  18       42.55       42.69     12.73 o 
  -7   7  18      202.36      200.96     15.27 o 
  -6   7  18      251.72      250.75     16.70 o 
  -5   7  18        0.41      -15.35     10.24 o 
  -4   7  18      256.07      254.84     16.55 o 
  -3   7  18      702.66      675.00     20.50 o 
  -2   7  18      189.74      175.31     13.99 o 
  -1   7  18      424.05      401.34     19.15 o 
   0   7  18      865.47      830.44     24.78 o 
  -8   8  18       81.91       62.61     13.79 o 
  -7   8  18     3721.44     3836.46     57.41 o 
  -6   8  18     2783.48     2792.01     44.48 o 
  -5   8  18      345.55      359.43     18.60 o 
  -4   8  18     2173.87     2264.62     38.16 o 
  -3   8  18      503.87      499.46     22.00 o 
  -2   8  18     1407.79     1398.39     34.54 o 
  -1   8  18      210.39      185.46     20.31 o 
 -12   1  19        1.67      -11.65     13.40 o 
 -11   1  19      963.51      964.74     23.31 o 
 -10   1  19     2189.17     2171.89     29.44 o 
  -9   1  19      373.36      365.65     14.82 o 
  -8   1  19     1363.10     1391.91     24.90 o 
  -7   1  19     3409.93     3446.40     36.87 o 
  -6   1  19      107.01       95.07     10.25 o 
  -5   1  19     4075.07     4111.01     37.31 o 
  -4   1  19      167.49      132.01     11.17 o 
  -3   1  19     2592.64     2520.65     29.73 o 
  -2   1  19     4694.19     4642.24     41.55 o 
  -1   1  19      724.40      819.25     19.18 o 
   0   1  19      185.63      210.84     12.82 o 
   1   1  19     5561.92     5555.57     45.89 o 
   2   1  19       43.26       17.15     10.87 o 
 -11   2  19       98.04       55.13     12.31 o 
 -10   2  19        0.58       -8.81     10.15 o 
  -9   2  19       21.06       12.88      9.94 o 
  -8   2  19      297.91      277.68     13.56 o 
  -7   2  19      730.17      706.65     18.04 o 
  -6   2  19        2.02        3.37      8.79 o 
  -5   2  19        9.88       20.83      8.74 o 
  -4   2  19      805.73      812.67     19.70 o 
  -3   2  19       92.16       58.66     10.42 o 
  -2   2  19      190.78      193.93     13.34 o 
  -1   2  19      392.86      389.77     16.09 o 
   0   2  19       88.39       84.98     10.94 o 
   1   2  19      417.36      441.42     17.81 o 
   2   2  19        0.22       12.35     11.33 o 
 -11   3  19      970.47      918.01     24.53 o 
 -10   3  19     4309.64     4464.34     46.28 o 
  -9   3  19      247.17      228.83     14.97 o 
  -8   3  19     4170.78     4247.44     53.53 o 
  -7   3  19     2891.16     3011.63     36.49 o 
  -6   3  19      347.18      370.88     16.38 o 
  -5   3  19     5315.03     5349.75     47.64 o 
  -4   3  19     1208.09     1177.78     28.69 o 
  -3   3  19     1275.53     1309.12     29.12 o 
  -2   3  19     6592.31     6448.64     57.70 o 
  -1   3  19     3105.17     3030.36     35.24 o 
   0   3  19      340.51      346.49     15.02 o 
   1   3  19     4552.48     4702.51     45.97 o 
 -11   4  19       62.54       29.14     14.14 o 
 -10   4  19       96.72       89.67     15.70 o 
  -9   4  19        1.23        3.22     12.87 o 
  -8   4  19      336.55      326.43     18.79 o 
  -7   4  19        6.85       -4.90     12.16 o 
  -6   4  19      651.23      642.87     22.83 o 
  -5   4  19      775.61      730.95     25.89 o 
  -4   4  19        1.07      -14.96     10.57 o 
  -3   4  19      293.03      278.13     14.85 o 
  -2   4  19        4.96      -17.04      9.80 o 
  -1   4  19        1.14      -14.43      9.20 o 
   0   4  19        6.90      -17.31     10.05 o 
   1   4  19        3.36        3.70     10.81 o 
 -10   5  19      862.25      817.23     25.74 o 
  -9   5  19      368.28      298.25     19.44 o 
  -8   5  19     1554.45     1493.82     33.88 o 
  -7   5  19     1065.22      949.35     29.56 o 
  -6   5  19      587.38      531.02     21.68 o 
  -5   5  19     2768.63     2763.74     37.03 o 
  -4   5  19      307.36      297.87     16.91 o 
  -3   5  19     1686.71     1693.25     31.94 o 
  -2   5  19      333.23      350.86     17.70 o 
  -1   5  19     1658.96     1645.36     32.01 o 
   0   5  19       44.78       22.30     10.65 o 
  -9   6  19      368.63      336.93     20.61 o 
  -8   6  19      689.82      708.83     32.07 o 
  -7   6  19       59.40       42.20     11.85 o 
  -6   6  19      715.03      646.85     20.96 o 
  -5   6  19        0.46       -0.03     10.69 o 
  -4   6  19       18.47        5.95     10.68 o 
  -3   6  19        9.58       13.81     11.57 o 
  -2   6  19      311.96      287.65     16.65 o 
  -1   6  19      125.05      113.12     15.00 o 
   0   6  19       48.76       54.83     63.97 o 
  -8   7  19     4154.70     4420.48     58.50 o 
  -7   7  19     1836.93     1787.50     43.80 o 
  -6   7  19      417.79      423.85     19.43 o 
  -5   7  19     4795.48     5006.05     56.91 o 
  -4   7  19      457.35      507.35     18.28 o 
  -3   7  19      433.94      430.06     19.55 o 
  -2   7  19      893.15      904.35     25.38 o 
 -11   0  20     4152.61     4396.99     73.42 o 
 -10   0  20      108.53      114.47     18.67 o 
  -9   0  20     4121.33     4204.35     63.33 o 
  -8   0  20     2960.40     2965.79     52.34 o 
  -7   0  20      128.57       98.44     18.22 o 
  -6   0  20     3070.82     2990.40     52.46 o 
  -5   0  20        9.78       24.78     14.84 o 
  -4   0  20      627.84      600.93     25.29 o 
  -3   0  20     1331.63     1285.29     36.01 o 
  -2   0  20      627.35      621.69     22.38 o 
  -1   0  20        4.00        3.82     12.54 o 
   0   0  20     3887.46     4289.51     55.58 o 
   1   0  20      467.19      504.72     25.73 o 
 -11   1  20       19.09        0.12     11.97 o 
 -10   1  20      120.45       98.02     12.35 o 
  -9   1  20       30.22       53.65     11.36 o 
  -8   1  20       15.35       40.72     11.38 o 
  -7   1  20       15.75       25.77      9.50 o 
  -6   1  20      244.94      259.70     16.66 o 
  -5   1  20      150.95      126.83     11.37 o 
  -4   1  20      397.66      364.15     14.72 o 
  -3   1  20       41.18       23.77     10.06 o 
  -2   1  20        1.09       -4.09      9.54 o 
  -1   1  20      162.84      162.36     12.81 o 
   0   1  20        7.61       22.39     11.44 o 
   1   1  20      124.46      135.64     12.96 o 
 -11   2  20     2026.96     1979.82     37.35 o 
 -10   2  20     1128.96     1102.79     24.07 o 
  -9   2  20     3147.42     3242.97     36.21 o 
  -8   2  20     2878.86     2934.88     40.59 o 
  -7   2  20      339.04      330.44     15.37 o 
  -6   2  20     3987.46     3965.61     41.01 o 
  -5   2  20       68.62       64.41     10.73 o 
  -4   2  20     2092.86     2118.55     31.51 o 
  -3   2  20     3166.74     3169.27     38.45 o 
  -2   2  20     1055.24     1016.08     28.14 o 
  -1   2  20     1051.39     1074.94     25.51 o 
   0   2  20     4844.14     5009.66     50.00 o 
 -10   3  20        0.70        8.74     12.41 o 
  -9   3  20      141.60      136.91     14.30 o 
  -8   3  20      176.31      177.83     15.82 o 
  -7   3  20       47.54       50.12     12.17 o 
  -6   3  20       18.75        5.06     10.00 o 
  -5   3  20       94.60       73.22     11.54 o 
  -4   3  20       38.51       25.01     10.70 o 
  -3   3  20      174.36      196.08     14.65 o 
  -2   3  20       17.25       17.71     11.48 o 
  -1   3  20       77.32       72.23     13.23 o 
   0   3  20        9.51        1.33     11.43 o 
 -10   4  20       36.17       25.75     14.17 o 
  -9   4  20     3412.91     3551.29     51.89 o 
  -8   4  20     1039.72      932.83     30.73 o 
  -7   4  20      273.85      228.11     18.39 o 
  -6   4  20     3029.32     3057.32     43.83 o 
  -5   4  20      565.88      552.88     22.12 o 
  -4   4  20     1857.72     1877.45     39.83 o 
  -3   4  20     3523.63     3574.04     42.00 o 
  -2   4  20     1289.32     1272.85     27.17 o 
  -1   4  20      174.71      187.09     14.67 o 
   0   4  20     3937.20     3838.22     77.30 o 
  -9   5  20      833.46      854.04     39.55 o 
  -8   5  20      175.16      132.42     16.80 o 
  -7   5  20      175.93      132.06     17.96 o 
  -6   5  20      144.82      128.01     14.35 o 
  -5   5  20       27.31       36.73     12.80 o 
  -4   5  20      205.28      193.88     16.15 o 
  -3   5  20       25.72       17.66     12.72 o 
  -2   5  20        0.31      -10.88     13.57 o 
  -1   5  20        2.24       -0.41     12.52 o 
  -8   6  20      851.46      799.08     34.68 o 
  -7   6  20      381.62      348.29     19.13 o 
  -6   6  20     1639.95     1610.94     33.54 o 
  -5   6  20      828.44      775.21     23.61 o 
  -4   6  20      213.53      174.02     15.52 o 
  -3   6  20     1044.59      932.59     27.93 o 
 -10   1  21     3347.20     3551.69     39.58 o 
  -9   1  21      510.18      502.01     18.73 o 
  -8   1  21      234.81      220.45     15.19 o 
  -7   1  21     1987.59     2044.96     32.85 o 
  -6   1  21     1395.13     1384.11     27.18 o 
  -5   1  21     1263.54     1306.99     24.13 o 
  -4   1  21     1226.96     1266.19     24.35 o 
  -3   1  21     1730.75     1734.06     30.03 o 
  -2   1  21      242.85      227.25     14.45 o 
  -1   1  21     3434.28     3517.58     38.75 o 
  -9   2  21       88.12       52.62     12.33 o 
  -8   2  21       83.52       63.03     13.08 o 
  -7   2  21      374.91      366.32     17.70 o 
  -6   2  21        6.51        2.46     11.00 o 
  -5   2  21      155.20      145.37     13.32 o 
  -4   2  21        7.62        7.82     10.86 o 
  -3   2  21       94.67       80.56     12.89 o 
  -2   2  21       26.82       27.39     12.16 o 
  -1   2  21        2.37        0.88     11.92 o 
  -9   3  21      673.02      585.36     22.73 o 
  -8   3  21      442.00      407.21     20.92 o 
  -7   3  21      890.47      881.85     22.37 o 
  -6   3  21     1304.06     1279.44     27.94 o 
  -5   3  21      291.00      246.29     17.81 o 
  -4   3  21     5548.90     5496.78     58.29 o 
  -3   3  21      333.88      552.03     20.92 o 
  -2   3  21      254.49      235.11     15.97 o 
  -8   4  21      127.83      101.32     17.96 o 
  -7   4  21      327.72      281.42     20.83 o 
  -6   4  21       65.34       75.62     16.11 o 
  -5   4  21      135.42      128.36     15.19 o 
  -4   4  21      293.26      260.62     18.86 o 
  -3   4  21       33.96       19.53     14.16 o 
  -2   4  21       61.07       12.85     23.21 o 
  -7   5  21     2054.85     2025.12     67.04 o 
  -6   5  21       45.33       32.86     15.57 o 
  -5   5  21      752.55      745.87     25.67 o 
  -4   5  21     1705.66     1632.04     38.41 o 
  -8   0  22      766.18      726.87     33.31 o 
  -7   0  22      954.12      935.97     36.54 o 
  -6   0  22       38.57        7.48     17.79 o 
  -5   0  22     2368.89     2505.07     50.75 o 
  -4   0  22      714.13      689.51     30.56 o 
  -3   0  22        7.96       16.48     15.79 o 
  -8   1  22       17.17       14.73     12.79 o 
  -7   1  22      254.98      273.70     16.97 o 
  -6   1  22       53.28       37.26     12.47 o 
  -5   1  22        0.16       -7.61     11.46 o 
  -4   1  22        8.55        9.36     12.10 o 
  -3   1  22      192.74      198.87     14.90 o 
  -7   2  22     1210.23     1224.18     35.63 o 
  -6   2  22      210.63      209.49     16.07 o 
  -5   2  22     1943.30     1980.27     41.20 o 
  -4   2  22      622.94      589.74     21.30 o 
  -6   3  22        0.28      -10.36     12.29 o 
  -5   3  22       50.89       48.82     13.67 o 
                                                 
